# Supplementary material for: 6-(3-Chloro­phen­yl)imidazo[2,1-b][1,3,4]thia­diazole
Source: Acta Crystallogr Sect E Struct Rep Online. 2012 Dec 12;69(Pt 1):o66. doi: 10.1107/S1600536812049793 (PMC3588322; doi:10.1107/S1600536812049793)
Supplement: Supplementary file 1 [file e-69-00o66-sup1.cif]

##############################################################################
#                                                                            #
# This CIF contains the data in a paper accepted for publication in          #
# Acta Crystallographica Section E. It conforms to the requirements of       #
# Notes for Authors for Acta Crystallographica Section E, and has been       #
# peer reviewed under the auspices of the IUCr Commission on Journals.       #
#                                                                            #
# Full details of the Crystallographic Information File format               #
# are given in the paper "The Crystallographic Information File (CIF):       #
# a New Standard Archive File for Crystallography" by S. R. Hall, F. H.      #
# Allen and I. D. Brown [Acta Cryst. (1991), A47, 655-685].                  #
#                                                                            #
# The current version of the core CIF dictionary is obtainable from          #
# ftp://ftp.iucr.org/pub/cif_core.dic.                                       #
#                                                                            #
# Software is freely available for graphical display of the structure(s)     #
# in this CIF. For information consult the CIF software page                 #
# http://www.iucr.org/resources/cif/software.                                #
#                                                                            #
# This file may be used for bona fide research purposes within the           #
# scientific community so long as proper attribution is given to the journal # 
# article from which it was obtained.                                        #
#                                                                            #
##############################################################################
data_global
_audit_creation_method     SHELXL-97
_journal_date_recd_electronic     2012-11-25
_journal_date_accepted     2012-12-04
_journal_name_full     'Acta Crystallographica, Section E'
_journal_year     2013
_journal_volume     69
_journal_issue      1
_journal_page_first     o66
_journal_page_last     o66
_journal_paper_category     QO
_journal_paper_doi     10.1107/S1600536812049793
_journal_coeditor_code     IM2414
_publ_contact_author_name     'Jasinski, Jerry P.'
_publ_contact_author_address
;
Department of Chemistry
Keene State College
229 Main Street
Keene, New Hampshire 03435, USA
;
_publ_contact_author_email     jjasinski@keene.edu
_publ_contact_author_fax     ?
_publ_contact_author_phone     '603 358-2563'
_publ_section_title
;
6-(3-Chlorophenyl)imidazo[2,1-<i>b</i>][1,3,4]thiadiazole
;
loop_
    _publ_author_name
    _publ_author_address
    'Praveen, A.S.'
;
Department of Studies in Chemistry
University of Mysore
Manasagangotri, Mysore 570 006, India
;
    'Jasinski, Jerry P.'
;
Department of Chemistry
Keene State College
229 Main Street
Keene, NH 03435-2001, USA
;
    'Krauss, Shannon T.'
;
Department of Chemistry
Keene State College
229 Main Street
Keene, NH 03435-2001, USA
;
    'Yathirajan, H. S.'
;
Department of Studies in Chemistry
University of Mysore
Manasagangotri, Mysore 570 006, India
;
    'Narayana, B.'
;
Department of Studies in Chemistry
Mangalore University
Mangalagangotri 574 199, India
;
data_I
_chemical_name_systematic
;
6-(3-Chlorophenyl)imidazo[2,1-<i>b</i>][1,3,4]thiadiazole
;
_chemical_name_common     ?
_chemical_formula_moiety     'C10 H6 Cl N3 S'
_chemical_formula_sum     'C10 H6 Cl N3 S'
_chemical_formula_iupac     'C10 H6 Cl N3 S'
_chemical_formula_weight     235.70
_chemical_melting_point     ?
_symmetry_cell_setting     monoclinic
_symmetry_space_group_name_H-M     'P 21/n'
_symmetry_space_group_name_Hall     '-P 2yn'
loop_
    _symmetry_equiv_pos_as_xyz
    'x, y, z'
    '-x+1/2, y+1/2, -z+1/2'
    '-x, -y, -z'
    'x-1/2, -y-1/2, z-1/2'
_cell_length_a     5.43804(19)
_cell_length_b     12.4222(4)
_cell_length_c     14.1684(4)
_cell_angle_alpha     90.00
_cell_angle_beta     100.269(3)
_cell_angle_gamma     90.00
_cell_volume     941.77(5)
_cell_formula_units_Z     4
_cell_measurement_reflns_used     2788
_cell_measurement_theta_min     3.1673
_cell_measurement_theta_max     72.3481
_cell_measurement_temperature     173(2)
_exptl_crystal_description     chunk
_exptl_crystal_colour     colorless
_exptl_crystal_size_max     0.26
_exptl_crystal_size_mid     0.12
_exptl_crystal_size_min     0.06
_exptl_crystal_density_diffrn     1.676
_exptl_crystal_density_meas     ?
_exptl_crystal_density_method     'not measured'
_exptl_crystal_F_000     480
_exptl_absorpt_coefficient_mu     5.366
_exptl_absorpt_correction_type     multi-scan
_exptl_absorpt_process_details
;
(CrysAlis PRO and CrysAlis RED; Agilent, 2012)
;
_exptl_absorpt_correction_T_min     0.69080
_exptl_absorpt_correction_T_max     1.00000
_exptl_special_details
;
;
_diffrn_ambient_temperature     173(2)
_diffrn_radiation_type     CuK\a
_diffrn_radiation_wavelength     1.54184
_diffrn_radiation_source     'Enhance (Cu) X-ray Source'
_diffrn_radiation_monochromator     graphite
_diffrn_measurement_device_type     'Agilent Xcalibur (Eos, Gemini)'
_diffrn_measurement_method     '\w scans'
_diffrn_detector_area_resol_mean     16.0416
_diffrn_reflns_number     5495
_diffrn_reflns_av_R_equivalents     0.0462
_diffrn_reflns_av_sigmaI/netI     0.0399
_diffrn_reflns_theta_min     4.77
_diffrn_reflns_theta_max     72.50
_diffrn_reflns_theta_full     72.50
_diffrn_measured_fraction_theta_max     0.988
_diffrn_measured_fraction_theta_full     0.988
_diffrn_reflns_limit_h_min     -6
_diffrn_reflns_limit_h_max     6
_diffrn_reflns_limit_k_min     -12
_diffrn_reflns_limit_k_max     15
_diffrn_reflns_limit_l_min     -17
_diffrn_reflns_limit_l_max     13
_refine_special_details
;
Refinement of <i>F</i>^2^ against ALL reflections. The weighted <i>R</i>-factor
<i>wR</i> and goodness of fit <i>S</i> are based on <i>F</i>^2^, conventional
<i>R</i>-factors <i>R</i> are based on <i>F</i>, with <i>F</i> set to zero for
negative <i>F</i>^2^. The threshold expression of <i>F</i>^2^ >
\s(<i>F</i>^2^) is used only for calculating <i>R</i>-factors(gt) <i>etc</i>.
and is not relevant to the choice of reflections for refinement.
<i>R</i>-factors based on <i>F</i>^2^ are statistically about twice as large
as those based on <i>F</i>, and <i>R</i>- factors based on ALL data will be
even larger.
;
_reflns_number_total     1846
_reflns_number_gt     1650
_reflns_threshold_expression     I>2sigma(I))
_refine_ls_structure_factor_coef     Fsqd
_refine_ls_matrix_type     full
_refine_ls_R_factor_all     0.0403
_refine_ls_R_factor_gt     0.0362
_refine_ls_wR_factor_gt     0.0956
_refine_ls_wR_factor_ref     0.0998
_refine_ls_goodness_of_fit_ref     1.059
_refine_ls_restrained_S_all     1.059
_refine_ls_number_reflns     1846
_refine_ls_number_parameters     137
_refine_ls_number_restraints     0
_refine_ls_hydrogen_treatment     constr
_refine_ls_weighting_scheme     calc
_refine_ls_weighting_details
         'calc w=1/[\s^2^(Fo^2^)+(0.0559P)^2^+0.2711P] where P=(Fo^2^+2Fc^2^)/3'
_atom_sites_solution_hydrogens     geom
_atom_sites_solution_primary     direct
_atom_sites_solution_secondary     difmap
_refine_ls_shift/su_max     0.001
_refine_ls_shift/su_mean     0.000
_refine_diff_density_max     0.363
_refine_diff_density_min     -0.234
_refine_ls_extinction_method     '<i>SHELXL97</i> (Sheldrick, 2008)'
_refine_ls_extinction_coef     0.0028(5)
_refine_ls_extinction_expression
                                  'Fc^*^=kFc[1+0.001xFc^2^\l^3^/sin(2\q)]^-1/4^'
loop_
    _atom_type_symbol
    _atom_type_description
    _atom_type_scat_dispersion_real
    _atom_type_scat_dispersion_imag
    _atom_type_scat_source
    'C' 'C' 0.0181 0.0091
                         'International Tables Vol C Tables 4.2.6.8 and 6.1.1.4'
    'H' 'H' 0.0000 0.0000
                         'International Tables Vol C Tables 4.2.6.8 and 6.1.1.4'
    'N' 'N' 0.0311 0.0180
                         'International Tables Vol C Tables 4.2.6.8 and 6.1.1.4'
    'S' 'S' 0.3331 0.5567
                         'International Tables Vol C Tables 4.2.6.8 and 6.1.1.4'
    'Cl' 'Cl' 0.3639 0.7018
                         'International Tables Vol C Tables 4.2.6.8 and 6.1.1.4'
_computing_data_collection     '<i>CrysAlis PRO</i> (Agilent, 2012)'
_computing_cell_refinement     '<i>CrysAlis PRO</i> (Agilent, 2012)'
_computing_data_reduction     '<i>CrysAlis RED</i> (Agilent, 2012)'
_computing_structure_solution     '<i>SHELXS97</i> (Sheldrick, 2008)'
_computing_structure_refinement     '<i>SHELXL97</i> (Sheldrick, 2008)'
_computing_molecular_graphics
;
<i>SHELXTL</i> (Sheldrick, 2008) and <i>Mercury</i> (Macrae <i>et
al.</i>,
2006)
;
_computing_publication_material     '<i>SHELXTL</i> (Sheldrick, 2008)'
loop_
    _atom_site_type_symbol
    _atom_site_label
    _atom_site_fract_x
    _atom_site_fract_y
    _atom_site_fract_z
    _atom_site_U_iso_or_equiv
    _atom_site_adp_type
    _atom_site_calc_flag
    _atom_site_refinement_flags
    _atom_site_occupancy
    _atom_site_symmetry_multiplicity
    _atom_site_disorder_assembly
    _atom_site_disorder_group
    Cl Cl1 0.35900(10) 0.10200(4) 0.67741(4) 0.02949(18) Uani d . 1 1 . .
    S S1 0.39725(10) 0.62878(4) 0.24567(3) 0.02652(18) Uani d . 1 1 . .
    N N1 0.0469(3) 0.61595(14) 0.34925(13) 0.0253(4) Uani d . 1 1 . .
    N N2 0.2006(3) 0.52794(13) 0.36757(12) 0.0199(4) Uani d . 1 1 . .
    N N3 0.5314(3) 0.43233(13) 0.34504(12) 0.0222(4) Uani d . 1 1 . .
    C C1 0.1320(4) 0.67447(17) 0.28675(15) 0.0261(4) Uani d . 1 1 . .
    H H1 0.0545 0.7386 0.2645 0.031 Uiso calc R 1 1 . .
    C C2 0.3979(4) 0.51895(15) 0.32099(13) 0.0208(4) Uani d . 1 1 . .
    C C3 0.2043(4) 0.44025(16) 0.42652(14) 0.0217(4) Uani d . 1 1 . .
    H H3 0.0929 0.4235 0.4671 0.026 Uiso calc R 1 1 . .
    C C4 0.4101(4) 0.38271(15) 0.41207(13) 0.0190(4) Uani d . 1 1 . .
    C C5 0.5067(3) 0.28278(15) 0.46084(13) 0.0192(4) Uani d . 1 1 . .
    C C6 0.3963(3) 0.24196(15) 0.53512(14) 0.0205(4) Uani d . 1 1 . .
    H H6 0.2605 0.2769 0.5531 0.025 Uiso calc R 1 1 . .
    C C7 0.4911(4) 0.14891(16) 0.58176(13) 0.0213(4) Uani d . 1 1 . .
    C C8 0.6921(4) 0.09440(16) 0.55644(16) 0.0258(4) Uani d . 1 1 . .
    H H8 0.7526 0.0317 0.5881 0.031 Uiso calc R 1 1 . .
    C C9 0.8008(4) 0.13562(16) 0.48276(15) 0.0254(4) Uani d . 1 1 . .
    H H9 0.9360 0.1001 0.4650 0.030 Uiso calc R 1 1 . .
    C C10 0.7107(4) 0.22930(15) 0.43499(14) 0.0219(4) Uani d . 1 1 . .
    H H10 0.7861 0.2563 0.3860 0.026 Uiso calc R 1 1 . .
loop_
    _atom_site_aniso_label
    _atom_site_aniso_U_11
    _atom_site_aniso_U_22
    _atom_site_aniso_U_33
    _atom_site_aniso_U_12
    _atom_site_aniso_U_13
    _atom_site_aniso_U_23
    Cl1 0.0325(3) 0.0305(3) 0.0269(3) 0.00059(19) 0.0091(2) 0.00925(19)
    S1 0.0346(3) 0.0247(3) 0.0222(3) 0.00174(19) 0.0104(2) 0.00440(18)
    N1 0.0239(9) 0.0224(8) 0.0297(9) 0.0063(6) 0.0050(7) 0.0021(7)
    N2 0.0198(8) 0.0193(8) 0.0212(8) 0.0029(6) 0.0052(6) -0.0002(6)
    N3 0.0228(8) 0.0234(8) 0.0221(8) 0.0031(7) 0.0087(7) 0.0004(6)
    C1 0.0292(11) 0.0235(10) 0.0246(10) 0.0033(8) 0.0019(8) 0.0003(8)
    C2 0.0243(10) 0.0224(9) 0.0167(9) -0.0007(7) 0.0069(7) -0.0006(7)
    C3 0.0237(10) 0.0215(9) 0.0220(9) 0.0030(7) 0.0096(8) 0.0032(7)
    C4 0.0195(10) 0.0208(9) 0.0166(9) 0.0000(7) 0.0027(7) -0.0023(7)
    C5 0.0190(9) 0.0200(9) 0.0181(9) -0.0005(7) 0.0021(7) -0.0034(7)
    C6 0.0194(9) 0.0220(9) 0.0203(9) 0.0013(7) 0.0045(7) -0.0021(7)
    C7 0.0212(10) 0.0228(9) 0.0197(9) -0.0031(8) 0.0035(8) 0.0002(7)
    C8 0.0256(10) 0.0220(10) 0.0289(11) 0.0044(8) 0.0023(9) 0.0022(8)
    C9 0.0220(10) 0.0258(10) 0.0292(10) 0.0043(8) 0.0069(8) -0.0028(8)
    C10 0.0229(10) 0.0221(9) 0.0214(9) -0.0003(8) 0.0063(8) -0.0023(7)
_geom_special_details
;
 All esds (except the esd in the dihedral angle between two l.s. planes)
 are estimated using the full covariance matrix.  The cell esds are taken
 into account individually in the estimation of esds in distances, angles
 and torsion angles; correlations between esds in cell parameters are only
 used when they are defined by crystal symmetry.  An approximate (isotropic)
 treatment of cell esds is used for estimating esds involving l.s. planes.
;
loop_
    _geom_bond_atom_site_label_1
    _geom_bond_atom_site_label_2
    _geom_bond_site_symmetry_2
    _geom_bond_distance
    _geom_bond_publ_flag
    Cl1 C7 . 1.7432(19) ?
    S1 C2 . 1.7318(19) ?
    S1 C1 . 1.744(2) ?
    N1 C1 . 1.293(3) ?
    N1 N2 . 1.373(2) ?
    N2 C2 . 1.361(3) ?
    N2 C3 . 1.371(2) ?
    N3 C2 . 1.309(2) ?
    N3 C4 . 1.393(2) ?
    C1 H1 . 0.9300 ?
    C3 C4 . 1.373(3) ?
    C3 H3 . 0.9300 ?
    C4 C5 . 1.471(3) ?
    C5 C6 . 1.397(3) ?
    C5 C10 . 1.397(3) ?
    C6 C7 . 1.385(3) ?
    C6 H6 . 0.9300 ?
    C7 C8 . 1.386(3) ?
    C8 C9 . 1.386(3) ?
    C8 H8 . 0.9300 ?
    C9 C10 . 1.391(3) ?
    C9 H9 . 0.9300 ?
    C10 H10 . 0.9300 ?
loop_
    _geom_angle_atom_site_label_1
    _geom_angle_atom_site_label_2
    _geom_angle_atom_site_label_3
    _geom_angle_site_symmetry_1
    _geom_angle_site_symmetry_3
    _geom_angle
    _geom_angle_publ_flag
    C2 S1 C1 . . 87.81(9) ?
    C1 N1 N2 . . 107.27(17) ?
    C2 N2 C3 . . 107.63(16) ?
    C2 N2 N1 . . 118.68(16) ?
    C3 N2 N1 . . 133.69(17) ?
    C2 N3 C4 . . 103.49(15) ?
    N1 C1 S1 . . 117.63(16) ?
    N1 C1 H1 . . 121.2 ?
    S1 C1 H1 . . 121.2 ?
    N3 C2 N2 . . 112.95(17) ?
    N3 C2 S1 . . 138.46(15) ?
    N2 C2 S1 . . 108.59(14) ?
    N2 C3 C4 . . 104.29(16) ?
    N2 C3 H3 . . 127.9 ?
    C4 C3 H3 . . 127.9 ?
    C3 C4 N3 . . 111.64(16) ?
    C3 C4 C5 . . 126.96(18) ?
    N3 C4 C5 . . 121.37(17) ?
    C6 C5 C10 . . 119.54(18) ?
    C6 C5 C4 . . 119.66(17) ?
    C10 C5 C4 . . 120.79(18) ?
    C7 C6 C5 . . 119.29(17) ?
    C7 C6 H6 . . 120.4 ?
    C5 C6 H6 . . 120.4 ?
    C6 C7 C8 . . 121.87(18) ?
    C6 C7 Cl1 . . 118.69(15) ?
    C8 C7 Cl1 . . 119.41(16) ?
    C9 C8 C7 . . 118.44(19) ?
    C9 C8 H8 . . 120.8 ?
    C7 C8 H8 . . 120.8 ?
    C8 C9 C10 . . 121.00(19) ?
    C8 C9 H9 . . 119.5 ?
    C10 C9 H9 . . 119.5 ?
    C9 C10 C5 . . 119.86(18) ?
    C9 C10 H10 . . 120.1 ?
    C5 C10 H10 . . 120.1 ?
loop_
    _geom_torsion_atom_site_label_1
    _geom_torsion_atom_site_label_2
    _geom_torsion_atom_site_label_3
    _geom_torsion_atom_site_label_4
    _geom_torsion_site_symmetry_1
    _geom_torsion_site_symmetry_2
    _geom_torsion_site_symmetry_3
    _geom_torsion_site_symmetry_4
    _geom_torsion
    _geom_torsion_publ_flag
    C1 N1 N2 C2 . . . . 0.2(2) ?
    C1 N1 N2 C3 . . . . 179.7(2) ?
    N2 N1 C1 S1 . . . . 0.3(2) ?
    C2 S1 C1 N1 . . . . -0.45(17) ?
    C4 N3 C2 N2 . . . . -0.1(2) ?
    C4 N3 C2 S1 . . . . 179.75(18) ?
    C3 N2 C2 N3 . . . . -0.2(2) ?
    N1 N2 C2 N3 . . . . 179.44(17) ?
    C3 N2 C2 S1 . . . . 179.87(13) ?
    N1 N2 C2 S1 . . . . -0.5(2) ?
    C1 S1 C2 N3 . . . . -179.4(2) ?
    C1 S1 C2 N2 . . . . 0.47(14) ?
    C2 N2 C3 C4 . . . . 0.5(2) ?
    N1 N2 C3 C4 . . . . -179.12(19) ?
    N2 C3 C4 N3 . . . . -0.6(2) ?
    N2 C3 C4 C5 . . . . 177.43(17) ?
    C2 N3 C4 C3 . . . . 0.4(2) ?
    C2 N3 C4 C5 . . . . -177.68(17) ?
    C3 C4 C5 C6 . . . . -4.9(3) ?
    N3 C4 C5 C6 . . . . 172.90(17) ?
    C3 C4 C5 C10 . . . . 176.33(19) ?
    N3 C4 C5 C10 . . . . -5.9(3) ?
    C10 C5 C6 C7 . . . . -0.1(3) ?
    C4 C5 C6 C7 . . . . -178.88(17) ?
    C5 C6 C7 C8 . . . . -0.4(3) ?
    C5 C6 C7 Cl1 . . . . 177.50(14) ?
    C6 C7 C8 C9 . . . . 0.5(3) ?
    Cl1 C7 C8 C9 . . . . -177.37(15) ?
    C7 C8 C9 C10 . . . . -0.1(3) ?
    C8 C9 C10 C5 . . . . -0.4(3) ?
    C6 C5 C10 C9 . . . . 0.5(3) ?
    C4 C5 C10 C9 . . . . 179.27(18) ?
_iucr_refine_instructions_details
;
TITL HSY-320 in P21/n #14
CELL 1.54184 5.43804 12.42218 14.16836 90 100.2689 90
ZERR 4 0.00019 0.00037 0.00043 0 0.0031 0
LATT 1
SYMM 0.5-X,0.5+Y,0.5-Z
SFAC C H N S Cl
UNIT 40 24 12 4 4
L.S. 15
PLAN  10
HTAB 4
REM reset to P21/n #14
BOND $H
CONF
fmap 2
acta
WGHT    0.055900    0.271100
EXTI    0.002814
FVAR       5.35289
CL1   5    0.358996    0.102003    0.677405    11.00000    0.03250    0.03048 =
         0.02688    0.00925    0.00906    0.00059
S1    4    0.397255    0.628782    0.245673    11.00000    0.03463    0.02467 =
         0.02223    0.00440    0.01043    0.00174
N1    3    0.046889    0.615953    0.349250    11.00000    0.02389    0.02241 =
         0.02967    0.00209    0.00503    0.00633
N2    3    0.200579    0.527939    0.367566    11.00000    0.01979    0.01932 =
         0.02119   -0.00022    0.00520    0.00290
N3    3    0.531395    0.432326    0.345041    11.00000    0.02279    0.02340 =
         0.02213    0.00038    0.00869    0.00311
C1    1    0.132007    0.674471    0.286745    11.00000    0.02919    0.02353 =
         0.02463    0.00031    0.00186    0.00325
AFIX  43
H1    2    0.054494    0.738633    0.264501    11.00000   -1.20000
AFIX   0
C2    1    0.397940    0.518947    0.320992    11.00000    0.02433    0.02241 =
         0.01672   -0.00059    0.00691   -0.00069
C3    1    0.204339    0.440253    0.426520    11.00000    0.02366    0.02151 =
         0.02200    0.00322    0.00964    0.00304
AFIX  43
H3    2    0.092910    0.423524    0.467087    11.00000   -1.20000
AFIX   0
C4    1    0.410056    0.382709    0.412071    11.00000    0.01953    0.02075 =
         0.01659   -0.00230    0.00272   -0.00004
C5    1    0.506651    0.282782    0.460844    11.00000    0.01895    0.01998 =
         0.01808   -0.00338    0.00209   -0.00051
C6    1    0.396264    0.241963    0.535123    11.00000    0.01944    0.02200 =
         0.02029   -0.00206    0.00448    0.00134
AFIX  43
H6    2    0.260525    0.276907    0.553072    11.00000   -1.20000
AFIX   0
C7    1    0.491080    0.148908    0.581759    11.00000    0.02119    0.02285 =
         0.01972    0.00016    0.00353   -0.00312
C8    1    0.692112    0.094404    0.556436    11.00000    0.02557    0.02204 =
         0.02893    0.00221    0.00233    0.00441
AFIX  43
H8    2    0.752627    0.031659    0.588142    11.00000   -1.20000
AFIX   0
C9    1    0.800785    0.135620    0.482758    11.00000    0.02198    0.02577 =
         0.02917   -0.00275    0.00687    0.00430
AFIX  43
H9    2    0.936012    0.100092    0.464993    11.00000   -1.20000
AFIX   0
C10   1    0.710676    0.229298    0.434994    11.00000    0.02293    0.02212 =
         0.02144   -0.00231    0.00626   -0.00034
AFIX  43
H10   2    0.786081    0.256278    0.385950    11.00000   -1.20000
HKLF 4
REM  HSY-320 in P21/n #14
REM R1 =  0.0362 for   1650 Fo > 4sig(Fo)  and  0.0403 for all   1846 data
REM    137 parameters refined using      0 restraints
END
WGHT      0.0559      0.2711
REM Highest difference peak  0.363,  deepest hole -0.234,  1-sigma level  0.068
Q1    1   0.2540  0.6523  0.2604  11.00000  0.05    0.36
Q2    1   0.4570  0.2035  0.5632  11.00000  0.05    0.31
Q3    1   0.2543  0.5051  0.3190  11.00000  0.05    0.30
Q4    1   0.3360  0.5529  0.3632  11.00000  0.05    0.27
Q5    1   0.2853  0.5201  0.3350  11.00000  0.05    0.27
Q6    1   0.5146  0.0571  0.6935  11.00000  0.05    0.27
Q7    1   0.3982  0.1077  0.6189  11.00000  0.05    0.27
Q8    1   0.5548  0.1167  0.5566  11.00000  0.05    0.26
Q9    1   0.4596  0.1513  0.6414  11.00000  0.05    0.25
Q10   1   0.4670  0.3416  0.4389  11.00000  0.05    0.24
;
