# Supplementary material for: 6-(3-Chloro­phen­yl)imidazo[2,1-b][1,3,4]thia­diazole
Source: Acta Crystallogr Sect E Struct Rep Online. 2012 Dec 12;69(Pt 1):o66. doi: 10.1107/S1600536812049793 (PMC3588322; doi:10.1107/S1600536812049793)
Supplement: Supplementary file 2 [file e-69-00o66-Isup2.hkl]

# 
# h,k,l, Fc-squared, Fo-squared, sigma(Fo-squared) and status flag 
# 
data_I
_shelx_refln_list_code          4 
_shelx_F_calc_maximum      203.43 
_exptl_crystal_F_000       488.00 
_reflns_d_resolution_high  0.8083 
 
loop_ 
 _symmetry_equiv_pos_as_xyz 
 'x, y, z' 
 '-x+1/2, y+1/2, -z+1/2' 
 '-x, -y, -z' 
 'x-1/2, -y-1/2, z-1/2' 
 
_cell_length_a     5.4380 
_cell_length_b    12.4222 
_cell_length_c    14.1684 
_cell_angle_alpha  90.000 
_cell_angle_beta  100.269 
_cell_angle_gamma  90.000 
 
_shelx_F_squared_multiplier     1.000 
 
loop_ 
 _refln_index_h 
 _refln_index_k 
 _refln_index_l 
 _refln_F_squared_calc 
 _refln_F_squared_meas 
 _refln_F_squared_sigma 
 _refln_observed_status 
   2   0   0      140.12      164.38      7.91 o 
   4   0   0      847.67      744.32     40.87 o 
   6   0   0        5.89        6.27      2.75 o 
   1   1   0       10.09       10.23      2.25 o 
   2   1   0      915.83     1024.83     15.80 o 
   3   1   0     1168.43     1092.49     29.40 o 
   4   1   0        3.19        2.99      1.54 o 
   5   1   0      610.19      569.34     18.85 o 
   6   1   0       66.04       74.07      5.42 o 
   0   2   0      344.16      388.15      8.45 o 
   1   2   0     1898.19     2187.44    103.22 o 
   2   2   0      280.86      320.44      8.47 o 
   3   2   0     4498.23     4162.15    314.21 o 
   4   2   0       28.52       36.49      5.90 o 
   5   2   0      143.74      137.56     10.09 o 
   6   2   0        0.70        2.39      2.13 o 
   1   3   0      152.34      178.60      5.01 o 
   2   3   0       26.13       16.71      1.92 o 
   3   3   0      123.14      119.01      6.63 o 
   4   3   0      231.25      189.91     13.57 o 
   5   3   0        0.53       -0.36      2.63 o 
   6   3   0        0.65        0.48      1.78 o 
   0   4   0     9288.63     9443.88    447.11 o 
   1   4   0       69.00       71.88      4.04 o 
   2   4   0      571.72      662.94     21.16 o 
   3   4   0       18.29       16.72      3.00 o 
   4   4   0      960.25      923.99     33.26 o 
   5   4   0        2.67       -0.85      2.64 o 
   6   4   0        0.50        0.95      1.52 o 
   1   5   0      142.51      174.89      7.18 o 
   2   5   0        8.91       16.97      2.29 o 
   3   5   0       28.44       20.25      3.17 o 
   4   5   0       68.15       60.93      7.60 o 
   5   5   0       63.99       62.55     12.11 o 
   6   5   0      229.29      250.83      9.04 o 
   0   6   0     2568.22     2556.87     60.39 o 
   1   6   0      425.95      425.01     16.60 o 
   2   6   0       19.33       12.32      2.20 o 
   3   6   0      465.91      463.35     17.27 o 
   4   6   0       18.19       10.69      3.66 o 
   5   6   0       50.24       54.37      7.46 o 
   6   6   0       17.96       20.94      3.35 o 
   1   7   0      109.73       89.63      5.71 o 
   2   7   0      408.21      408.58     25.02 o 
   3   7   0     1990.00     1936.06    166.49 o 
   4   7   0       98.52      107.08      8.81 o 
   5   7   0      268.43      308.31     14.30 o 
   0   8   0     3819.98     3270.30    113.11 o 
   1   8   0       41.85       49.46      5.68 o 
   2   8   0       59.87       61.52      5.89 o 
   3   8   0       74.40       86.43      6.59 o 
   4   8   0      607.69      620.58     20.21 o 
   5   8   0       78.32       95.90      8.26 o 
   1   9   0        4.88        4.24      2.09 o 
   2   9   0      221.30      206.67      7.70 o 
   3   9   0       71.56       76.06      6.32 o 
   4   9   0       90.42       93.40      8.07 o 
   5   9   0       33.10       27.03      3.54 o 
   0  10   0       73.16       59.28      6.34 o 
   1  10   0      269.14      261.63     10.29 o 
   2  10   0        6.42        6.45      2.28 o 
   3  10   0      348.97      346.66     15.62 o 
   4  10   0      183.32      209.69     14.25 o 
   1  11   0      609.44      571.88     25.08 o 
   2  11   0       41.66       38.00      4.50 o 
   3  11   0      283.39      281.34     13.57 o 
   4  11   0       60.65       61.88      6.40 o 
   0  12   0      373.48      319.02     18.59 o 
   1  12   0      575.15      555.11     21.72 o 
   2  12   0       31.36       29.34      4.60 o 
   3  12   0       34.79       37.13      4.36 o 
   4  12   0        0.52       -1.89      1.95 o 
   1  13   0        2.45        1.31      1.62 o 
   2  13   0      785.41      836.34     23.61 o 
   3  13   0        8.42       11.82      2.16 o 
   0  14   0       66.05       71.33     10.15 o 
   1  14   0        4.68        3.84      2.65 o 
   2  14   0       84.75       91.84      5.77 o 
   1  15   0      618.56      772.76     32.24 o 
  -5   0   1       20.05       21.35      4.68 o 
  -3   0   1     1342.79     1251.96    161.01 o 
  -1   0   1    14557.00    13632.47    262.14 o 
   1   0   1      982.34      873.74    127.28 o 
   3   0   1      331.84      353.34     16.04 o 
   5   0   1      263.69      248.06     16.82 o 
  -6   1   1     1065.45     1014.07     24.04 o 
  -5   1   1      472.04      426.73     15.92 o 
  -4   1   1      228.56      193.70     10.63 o 
  -3   1   1        9.30        3.94      1.64 o 
  -2   1   1     4160.35     3856.16    121.00 o 
  -1   1   1       54.49       50.14      2.77 o 
   0   1   1      333.04      290.77     42.13 o 
   1   1   1     1199.66     1236.63     27.89 o 
   2   1   1      824.13      870.71     18.87 o 
   3   1   1     2143.30     2115.65     54.17 o 
   4   1   1        4.55        4.85      4.50 o 
   5   1   1       36.45       30.93      4.20 o 
   6   1   1      268.33      283.66     12.59 o 
  -6   2   1      254.04      264.47     10.45 o 
  -5   2   1       38.64       37.56      4.63 o 
  -4   2   1        0.61        4.56      2.92 o 
  -3   2   1      137.75      149.83      6.63 o 
  -2   2   1        1.84        2.74      1.47 o 
  -1   2   1        0.97        3.08      0.75 o 
   0   2   1       21.74       22.69      1.31 o 
   1   2   1     2279.20     2445.52     43.77 o 
   2   2   1      404.28      387.19     13.76 o 
   3   2   1      191.38      183.38      9.00 o 
   4   2   1      239.42      246.46     12.52 o 
   5   2   1      250.81      260.44     17.18 o 
   6   2   1      302.72      315.22     15.56 o 
  -6   3   1       43.19       40.46      4.68 o 
  -5   3   1      376.10      422.35     15.61 o 
  -4   3   1       17.12       16.86      4.03 o 
  -3   3   1     2145.11     2207.51     52.74 o 
  -2   3   1     2603.84     2449.80    128.58 o 
  -1   3   1     1457.32     1447.07     28.18 o 
   0   3   1     2460.74     2499.95     94.85 o 
   1   3   1      788.70      764.26     23.34 o 
   2   3   1       29.46       20.91      2.08 o 
   3   3   1     1551.30     1525.75     43.37 o 
   4   3   1        3.37        5.54      2.49 o 
   5   3   1       18.59       21.27      4.96 o 
   6   3   1        9.30       10.99      2.58 o 
  -6   4   1        2.12        5.10      2.62 o 
  -5   4   1      200.80      191.34     14.48 o 
  -4   4   1      198.12      172.34      9.11 o 
  -3   4   1      220.19      224.32     10.43 o 
  -2   4   1       43.07       44.39      3.55 o 
  -1   4   1       19.06       22.64      2.36 o 
   0   4   1     2504.28     2679.09    155.71 o 
   1   4   1       56.97       67.61      3.76 o 
   2   4   1      190.58      204.05     12.72 o 
   3   4   1      836.44     1047.94     31.95 o 
   4   4   1      147.44      127.20     11.20 o 
   5   4   1      181.81      190.42     30.64 o 
   6   4   1       31.10       38.06      4.05 o 
  -6   5   1      816.36      874.96     20.40 o 
  -5   5   1       21.76       30.25      5.84 o 
  -4   5   1        7.76        7.90      3.42 o 
  -3   5   1        3.79        9.74      2.39 o 
  -2   5   1     3576.93     3914.51     69.71 o 
  -1   5   1      574.49      571.91     13.79 o 
   0   5   1      768.29      703.30     28.42 o 
   1   5   1      838.58      839.55     22.39 o 
   2   5   1      988.90     1032.06     29.54 o 
   3   5   1        5.09        7.66      2.12 o 
   4   5   1      140.63      143.86     12.04 o 
   5   5   1        8.91        9.88      3.23 o 
   6   5   1       49.46       54.74      3.91 o 
  -6   6   1       92.57       90.51      6.44 o 
  -5   6   1      153.73      164.89     13.13 o 
  -4   6   1      390.71      408.99     15.27 o 
  -3   6   1     1544.89     1497.03     44.77 o 
  -2   6   1      724.12      875.67     27.17 o 
  -1   6   1      284.26      296.44     19.65 o 
   0   6   1       55.31       66.71      4.96 o 
   1   6   1     3063.58     3068.82    218.42 o 
   2   6   1      515.09      512.72     28.81 o 
   3   6   1        2.98        2.67      1.83 o 
   4   6   1      249.78      237.08     53.93 o 
   5   6   1      103.63       91.01      9.51 o 
   6   6   1       72.43       86.84      8.41 o 
  -5   7   1      285.53      311.31     18.31 o 
  -4   7   1        5.40        2.48      1.76 o 
  -3   7   1      254.71      298.40     29.48 o 
  -2   7   1       76.90       71.92      6.15 o 
  -1   7   1     1288.46     1188.90     91.51 o 
   0   7   1      140.28      166.03      8.63 o 
   1   7   1      206.29      188.43     11.43 o 
   2   7   1     1142.26     1061.15     32.93 o 
   3   7   1     2697.59     2836.91     75.18 o 
   4   7   1      953.28      958.08     29.34 o 
   5   7   1        3.27        2.39      2.25 o 
  -5   8   1       19.23       16.56      2.56 o 
  -4   8   1      420.40      429.22     18.41 o 
  -3   8   1      257.51      245.80     11.31 o 
  -2   8   1       15.79       27.28      4.49 o 
  -1   8   1      212.67      221.68      9.84 o 
   0   8   1     2094.36     1978.90    236.72 o 
   1   8   1        0.56        0.88      1.81 o 
   2   8   1      117.70      127.27      8.87 o 
   3   8   1     1365.66     1163.04     50.99 o 
   4   8   1      540.01      554.25     25.10 o 
   5   8   1      312.39      338.11     13.61 o 
  -5   9   1      101.80      104.11      6.60 o 
  -4   9   1       18.80       27.23      4.61 o 
  -3   9   1      306.61      300.47     15.97 o 
  -2   9   1     4033.27     3693.52     94.56 o 
  -1   9   1       45.48       35.21      4.58 o 
   0   9   1      180.78      159.31     12.10 o 
   1   9   1      889.48      871.78     34.94 o 
   2   9   1      258.96      277.34     10.63 o 
   3   9   1        0.31        2.48      2.66 o 
   4   9   1       68.01       68.03      5.56 o 
   5   9   1      209.80      234.03     12.31 o 
  -4  10   1        8.76       10.66      2.99 o 
  -3  10   1      517.35      525.62     29.88 o 
  -2  10   1       90.57       84.86      6.63 o 
  -1  10   1      151.90      134.38      7.22 o 
   0  10   1     1258.35     1140.16     32.03 o 
   1  10   1      293.18      285.99     10.77 o 
   2  10   1        2.77       -0.93      2.62 o 
   3  10   1      163.18      162.47     10.67 o 
   4  10   1       14.76       14.79      4.10 o 
  -4  11   1       34.07       34.94      4.86 o 
  -3  11   1       56.09       63.41      6.39 o 
  -2  11   1       67.78       68.09      5.88 o 
  -1  11   1       77.79       75.53      6.05 o 
   0  11   1       22.60       18.81      3.97 o 
   1  11   1      369.83      354.81     12.35 o 
   2  11   1       46.60       51.43      5.95 o 
   3  11   1      233.92      249.94     12.57 o 
   4  11   1       82.74       91.87     12.67 o 
  -4  12   1      170.63      194.41     13.35 o 
  -3  12   1      525.00      579.12     23.35 o 
  -2  12   1      147.07      139.15      9.80 o 
  -1  12   1       94.64       90.71      6.56 o 
   0  12   1       16.31       17.95      2.90 o 
   1  12   1      318.30      296.71     13.39 o 
   2  12   1       13.72       12.61      3.18 o 
   3  12   1       53.18       61.36      5.42 o 
   4  12   1      161.61      156.25     10.88 o 
  -3  13   1       43.20       48.29      7.85 o 
  -2  13   1      105.59      119.31      9.44 o 
  -1  13   1        3.51        3.20      2.70 o 
   0  13   1      113.24       88.57      7.28 o 
   1  13   1        0.67        1.63      2.01 o 
   2  13   1      122.11      141.92      8.36 o 
   3  13   1       36.35       45.52      4.91 o 
  -2  14   1       63.71       61.62      4.34 o 
  -1  14   1       41.05       40.10      4.35 o 
   0  14   1      152.60      163.41     10.89 o 
   1  14   1        4.32        4.13      1.40 o 
   2  14   1        7.80        7.91      2.36 o 
  -1  15   1       51.96       57.78      6.78 o 
   0  15   1      109.90      102.79      6.79 o 
   1  15   1      120.39      123.01     10.52 o 
  -6   0   2        2.69        2.28      2.96 o 
  -4   0   2     3528.14     3182.73    109.62 o 
  -2   0   2     7814.97     7253.29    206.40 o 
   0   0   2      396.03      398.57     16.71 o 
   2   0   2      843.34     1002.23     27.66 o 
   4   0   2     1226.10     1143.65     53.98 o 
   6   0   2      201.67      197.22     13.63 o 
  -6   1   2        0.15        5.13      2.41 o 
  -5   1   2        9.91        8.55      2.28 o 
  -4   1   2       29.23       21.90      3.42 o 
  -3   1   2       87.98      102.15      5.36 o 
  -2   1   2      385.51      470.67     22.41 o 
  -1   1   2     3201.31     3361.08     71.00 o 
   0   1   2      956.74     1044.62     19.22 o 
   1   1   2     7901.61     8191.31    162.80 o 
   2   1   2       31.75       40.14      2.70 o 
   3   1   2      405.81      408.16     17.77 o 
   4   1   2      987.17      967.74     34.16 o 
   5   1   2      198.51      187.99     15.01 o 
   6   1   2       83.33       89.00      6.46 o 
  -6   2   2       52.30       46.69      4.26 o 
  -5   2   2      148.08      124.01      8.14 o 
  -4   2   2       64.12       69.55      6.15 o 
  -3   2   2     2225.18     2095.99     53.44 o 
  -2   2   2      305.68      363.86     16.71 o 
  -1   2   2      201.09      181.33      4.97 o 
   0   2   2     2569.29     2913.04     54.75 o 
   1   2   2    41383.33    38998.32    660.80 o 
   2   2   2      120.75      132.10      8.25 o 
   3   2   2      835.52      925.77     29.40 o 
   4   2   2       95.83       90.86      5.85 o 
   5   2   2       98.82       95.76      9.68 o 
   6   2   2       25.94       22.81      3.41 o 
  -6   3   2      197.82      180.21     11.62 o 
  -5   3   2       97.17      110.32      7.59 o 
  -4   3   2       69.72       57.45      5.72 o 
  -3   3   2      108.15      100.40     10.62 o 
  -2   3   2      458.46      476.30     15.63 o 
  -1   3   2       88.58       94.05      3.77 o 
   0   3   2     2536.20     2559.14     95.33 o 
   1   3   2       25.77       35.49      2.27 o 
   2   3   2      213.49      241.62     11.76 o 
   3   3   2      492.39      577.52     23.12 o 
   4   3   2      410.66      410.38     21.13 o 
   5   3   2       61.82       54.65      7.92 o 
   6   3   2       44.17       41.20      3.75 o 
  -6   4   2      264.54      295.56     15.78 o 
  -5   4   2        8.66        5.93      2.58 o 
  -4   4   2      326.96      344.93     35.02 o 
  -3   4   2      225.23      269.74     11.52 o 
  -2   4   2      932.72      915.71     34.17 o 
  -1   4   2        1.71        1.52      0.76 o 
   0   4   2     4454.94     4452.65    107.82 o 
   1   4   2     1025.03     1094.81     23.94 o 
   2   4   2        4.24        0.76      1.40 o 
   3   4   2       32.32       23.28      4.24 o 
   4   4   2     1270.23     1208.28     41.10 o 
   5   4   2        5.89       -0.75      2.49 o 
   6   4   2       18.49       19.71      2.50 o 
  -6   5   2      183.92      192.31      9.36 o 
  -5   5   2       73.69       77.41     11.08 o 
  -4   5   2      116.94      119.50      8.79 o 
  -3   5   2       48.68       51.66      5.04 o 
  -2   5   2     1435.21     1580.04     64.14 o 
  -1   5   2        3.84        1.82      1.41 o 
   0   5   2      476.53      572.26     12.30 o 
   1   5   2      210.54      195.44      7.95 o 
   2   5   2        2.18        3.44      1.35 o 
   3   5   2      738.82      741.45     28.68 o 
   4   5   2      364.16      407.28     21.28 o 
   5   5   2       21.69       21.34      3.95 o 
   6   5   2        1.02        0.58      1.17 o 
  -6   6   2       19.76       16.28      3.11 o 
  -5   6   2        0.16        0.44      2.02 o 
  -4   6   2       50.23       60.62      6.54 o 
  -3   6   2     2027.00     2098.96    136.87 o 
  -2   6   2      906.63      928.31     31.63 o 
  -1   6   2        9.13        5.22      1.45 o 
   0   6   2      419.38      469.54     17.22 o 
   1   6   2     3493.81     3566.41     80.12 o 
   2   6   2      269.48      278.21     10.80 o 
   3   6   2      286.85      262.78     16.06 o 
   4   6   2        3.95        4.22      2.07 o 
   5   6   2      133.78      127.46      9.19 o 
  -5   7   2      522.88      597.70     20.10 o 
  -4   7   2        5.04        4.11      2.00 o 
  -3   7   2        3.59        5.04      2.85 o 
  -2   7   2      142.51      150.40      8.92 o 
  -1   7   2      452.95      432.08     36.04 o 
   0   7   2      128.39       98.72      6.59 o 
   1   7   2      442.96      449.89     13.45 o 
   2   7   2        3.54        3.46      1.90 o 
   3   7   2      375.74      381.73     11.53 o 
   4   7   2      310.44      341.08     15.95 o 
   5   7   2       39.06       37.80      4.71 o 
  -5   8   2       39.36       45.19      4.92 o 
  -4   8   2      289.06      288.60     17.74 o 
  -3   8   2       11.38       13.58      3.54 o 
  -2   8   2       50.71       48.80      4.83 o 
  -1   8   2      126.11      150.12      8.53 o 
   0   8   2      369.84      295.68     16.07 o 
   1   8   2      791.06      738.97     25.79 o 
   2   8   2       26.79       22.88      3.71 o 
   3   8   2      138.94      129.22     13.29 o 
   4   8   2      150.33      168.72     10.70 o 
   5   8   2      175.68      176.97     12.14 o 
  -5   9   2       91.32       96.78      7.92 o 
  -4   9   2      170.13      186.65      9.62 o 
  -3   9   2      722.34      723.62     25.64 o 
  -2   9   2     2578.34     2467.64     79.38 o 
  -1   9   2      425.63      399.99     22.69 o 
   0   9   2       72.73       73.92      8.23 o 
   1   9   2       93.18       82.97      6.98 o 
   2   9   2      752.92      754.04     22.16 o 
   3   9   2       84.27       79.30      7.46 o 
   4   9   2       61.42       67.98      6.43 o 
   5   9   2      106.57      104.48      7.14 o 
  -5  10   2        0.01       -1.04      1.68 o 
  -4  10   2       80.51       84.89      6.13 o 
  -3  10   2      247.72      240.63     13.90 o 
  -2  10   2        0.97        3.13      1.95 o 
  -1  10   2      157.01      161.62     12.89 o 
   0  10   2      245.90      213.04      8.39 o 
   1  10   2      596.16      598.25     20.11 o 
   2  10   2      121.53      112.68     12.23 o 
   3  10   2      109.93      109.49     10.49 o 
   4  10   2       16.53       14.83      2.71 o 
  -4  11   2        2.44        4.32      2.45 o 
  -3  11   2        3.71        5.31      3.26 o 
  -2  11   2       17.57       14.56      3.21 o 
  -1  11   2      314.36      307.06     21.22 o 
   0  11   2      563.15      561.50     19.26 o 
   1  11   2      390.07      367.01     15.13 o 
   2  11   2      106.67       98.53     10.79 o 
   3  11   2      435.63      435.27     20.90 o 
   4  11   2        7.81        8.37      2.57 o 
  -4  12   2      196.73      256.42     15.72 o 
  -3  12   2     1032.98     1069.42     31.41 o 
  -2  12   2        1.28        1.28      2.02 o 
  -1  12   2        0.10       -0.25      3.22 o 
   0  12   2      138.07      125.86      6.96 o 
   1  12   2      100.93      105.51      7.06 o 
   2  12   2       38.31       39.46      4.87 o 
   3  12   2      157.63      162.77     23.06 o 
  -3  13   2       22.98       27.91      3.91 o 
  -2  13   2      713.74      823.78     28.09 o 
  -1  13   2      115.75      111.84     10.04 o 
   0  13   2     1027.15     1008.57     23.85 o 
   1  13   2        2.92       -0.89      1.83 o 
   2  13   2      221.14      225.54     10.57 o 
   3  13   2       93.32      112.00      7.50 o 
  -2  14   2       35.58       34.70      3.53 o 
  -1  14   2       17.94       21.90      3.39 o 
   0  14   2      109.23      107.88      8.52 o 
   1  14   2       33.34       32.67      9.27 o 
   2  14   2      114.63      102.36     13.81 o 
  -1  15   2      541.30      448.32     20.74 o 
   0  15   2       15.26       17.72      2.95 o 
   1  15   2        8.73        4.58      1.84 o 
  -5   0   3       49.36       44.85     17.73 o 
  -3   0   3      164.98      216.16     12.52 o 
  -1   0   3      782.42      871.72     20.40 o 
   1   0   3        1.61        3.45      1.23 o 
   3   0   3     2609.59     2553.51     90.01 o 
   5   0   3       63.33       69.57      8.44 o 
  -6   1   3        6.50        7.70      1.97 o 
  -5   1   3      669.52      629.92     19.56 o 
  -4   1   3      198.83      175.84     11.43 o 
  -3   1   3      223.82      259.94      8.80 o 
  -2   1   3     3694.56     3324.43     59.80 o 
  -1   1   3     2027.77     2087.31     38.85 o 
   0   1   3     2158.23     2275.58     30.55 o 
   1   1   3       26.08       33.67      2.03 o 
   2   1   3      891.20      935.71     34.63 o 
   3   1   3       55.98       68.21      7.38 o 
   4   1   3      685.36      637.01     21.83 o 
   5   1   3        0.16        1.74      2.50 o 
   6   1   3       60.81       54.76      4.66 o 
  -6   2   3       27.01       22.26      4.54 o 
  -5   2   3       96.12      109.93      8.83 o 
  -4   2   3       63.55       53.19      5.44 o 
  -3   2   3       89.26      117.46      6.83 o 
  -2   2   3       50.51       54.14      3.25 o 
  -1   2   3       58.35       52.98      1.95 o 
   0   2   3    10636.16    10665.25    289.19 o 
   1   2   3    12107.47    12633.44    166.18 o 
   2   2   3     1497.45     1693.73     80.49 o 
   3   2   3       30.45       32.80      4.09 o 
   4   2   3      418.49      363.09     19.91 o 
   5   2   3       60.36       60.51      6.52 o 
   6   2   3      284.48      295.90     17.17 o 
  -6   3   3       82.88       97.15      8.62 o 
  -5   3   3     3576.09     3568.02     99.62 o 
  -4   3   3      301.91      276.71     12.98 o 
  -3   3   3        6.83       10.37      2.33 o 
  -2   3   3       10.70        3.09      1.10 o 
  -1   3   3     4868.40     4972.79     53.97 o 
   0   3   3      344.55      330.13     16.75 o 
   1   3   3        5.74       10.40      1.34 o 
   2   3   3       95.41       81.84      6.85 o 
   3   3   3      128.61      112.67     16.02 o 
   4   3   3       11.93       16.26      4.57 o 
   5   3   3       36.48       40.59      5.26 o 
   6   3   3       16.93       17.48      2.73 o 
  -6   4   3       16.82       20.71      4.48 o 
  -5   4   3       31.32       29.32      3.92 o 
  -4   4   3        8.07       11.60      2.77 o 
  -3   4   3      330.50      326.29     14.90 o 
  -2   4   3     3179.22     3390.56    198.49 o 
  -1   4   3      376.74      349.49     12.64 o 
   0   4   3        9.22       11.37      1.29 o 
   1   4   3      405.89      445.36     12.72 o 
   2   4   3       65.32       77.57      7.02 o 
   3   4   3     1375.49     1319.30    109.42 o 
   4   4   3       32.18       31.94      5.98 o 
   5   4   3       67.15       82.53     25.57 o 
   6   4   3       83.69       86.44      5.35 o 
  -6   5   3       14.74       18.16      3.67 o 
  -5   5   3      540.48      553.28     20.51 o 
  -4   5   3     1002.95     1002.03     24.98 o 
  -3   5   3      128.47      110.28     14.47 o 
  -2   5   3     3440.59     3404.19     54.57 o 
  -1   5   3     1694.40     1725.64     57.89 o 
   0   5   3      922.10      894.02     16.07 o 
   1   5   3      110.21      143.94      6.60 o 
   2   5   3       64.39       43.87      5.58 o 
   3   5   3      263.73      257.22     15.70 o 
   4   5   3     1262.16     1151.47     40.07 o 
   5   5   3      479.81      446.25     17.71 o 
  -6   6   3        3.87        4.41      4.31 o 
  -5   6   3       28.86       28.06      3.83 o 
  -4   6   3        0.90       -1.70      2.07 o 
  -3   6   3      380.51      362.76     18.45 o 
  -2   6   3       18.55       33.42      3.94 o 
  -1   6   3        0.58        1.06      1.22 o 
   0   6   3     1027.13     1053.72     33.92 o 
   1   6   3      578.25      659.87     23.88 o 
   2   6   3      113.09      104.15     17.52 o 
   3   6   3       16.26       13.90      5.54 o 
   4   6   3      661.32      634.66     22.60 o 
   5   6   3       14.71       13.83      3.09 o 
  -5   7   3      824.96      885.95     25.48 o 
  -4   7   3        4.61        3.48      2.55 o 
  -3   7   3        4.22       11.07      3.57 o 
  -2   7   3      145.28      140.27      8.61 o 
  -1   7   3     4435.12     4646.01     83.36 o 
   0   7   3      328.31      347.58     11.42 o 
   1   7   3      231.38      274.73     12.13 o 
   2   7   3      466.49      514.61     17.94 o 
   3   7   3       66.81       69.28      5.19 o 
   4   7   3       68.88       67.39      6.78 o 
   5   7   3       28.90       29.77      4.04 o 
  -5   8   3        2.49        3.85      2.52 o 
  -4   8   3      571.26      603.05     46.92 o 
  -3   8   3      107.04      103.42     10.50 o 
  -2   8   3      796.59      734.25     23.99 o 
  -1   8   3      152.30      129.22     10.42 o 
   0   8   3       52.34       50.35      6.27 o 
   1   8   3      764.56      877.32     29.69 o 
   2   8   3      340.98      360.15     19.24 o 
   3   8   3      490.83      505.34     19.07 o 
   4   8   3      248.78      237.63     13.78 o 
   5   8   3        2.72        5.20      1.96 o 
  -5   9   3        5.67        7.49      2.73 o 
  -4   9   3      241.21      257.82     13.41 o 
  -3   9   3      734.29      739.91     25.04 o 
  -2   9   3       93.54       87.51      7.68 o 
  -1   9   3        2.57        4.01      1.51 o 
   0   9   3      320.40      259.27     15.58 o 
   1   9   3      827.98      857.93    101.26 o 
   2   9   3      194.05      173.04     13.57 o 
   3   9   3       80.54       91.46     11.76 o 
   4   9   3       19.48       34.51      4.51 o 
   5   9   3      162.30      201.42     15.03 o 
  -5  10   3      122.10      131.51     10.30 o 
  -4  10   3      161.46      172.62     12.15 o 
  -3  10   3      879.02      899.88     27.09 o 
  -2  10   3      631.15      620.86     22.00 o 
  -1  10   3        6.65        3.20      1.88 o 
   0  10   3       92.02       99.46     10.70 o 
   1  10   3      403.52      422.30     17.74 o 
   2  10   3      279.03      271.48     17.40 o 
   3  10   3       37.44       39.00      6.25 o 
   4  10   3      176.81      167.16      9.10 o 
  -4  11   3        0.09       -0.43      2.17 o 
  -3  11   3        0.42        2.47      2.70 o 
  -2  11   3       12.05       14.13      3.07 o 
  -1  11   3     1252.18     1180.47     40.88 o 
   0  11   3      195.57      168.19      9.26 o 
   1  11   3      337.42      292.37     14.44 o 
   2  11   3      370.64      392.68     24.34 o 
   3  11   3      173.80      175.94     14.41 o 
   4  11   3      170.63      191.19      9.98 o 
  -4  12   3       16.36       25.01      3.33 o 
  -3  12   3        2.39        3.04      1.94 o 
  -2  12   3      628.49      664.65     21.76 o 
  -1  12   3        5.64        6.58      2.92 o 
   0  12   3      152.79      152.82      9.44 o 
   1  12   3      116.37      112.91      8.58 o 
   2  12   3       43.77       56.42      6.70 o 
   3  12   3      114.37      119.65      9.06 o 
  -3  13   3        8.94       10.05      2.18 o 
  -2  13   3      107.82      106.55     11.52 o 
  -1  13   3      181.37      164.77     15.24 o 
   0  13   3       33.90       27.24      3.25 o 
   1  13   3      229.12      219.19     20.04 o 
   2  13   3       43.74       36.53      5.63 o 
   3  13   3        0.11        0.15      1.29 o 
  -2  14   3       44.77       50.44      4.81 o 
  -1  14   3       57.66       56.61      4.79 o 
   0  14   3      222.00      235.93     18.42 o 
   1  14   3       35.28       31.97      3.45 o 
   2  14   3      136.16      157.40     16.77 o 
   0  15   3       45.78       47.49     13.38 o 
  -6   0   4      402.88      415.41     28.58 o 
  -4   0   4      892.42      748.74     39.59 o 
  -2   0   4     2750.89     2623.88    194.84 o 
   0   0   4       48.47       33.02      2.69 o 
   2   0   4     1770.38     1825.95     64.88 o 
   4   0   4      312.49      261.08     23.53 o 
   6   0   4        0.07       -1.62      2.38 o 
  -6   1   4        0.05        0.06      2.33 o 
  -5   1   4      385.82      387.60     46.33 o 
  -4   1   4       12.88        9.15      2.19 o 
  -3   1   4     1404.57     1503.15     38.25 o 
  -2   1   4      103.86       87.31      4.79 o 
  -1   1   4        2.28        3.00      0.90 o 
   0   1   4     3764.50     3799.20     50.12 o 
   1   1   4     3728.34     3806.90     40.39 o 
   2   1   4      979.67      989.28     24.13 o 
   3   1   4       52.34       59.10      6.75 o 
   4   1   4      389.68      393.72     25.16 o 
   5   1   4      201.09      217.19     12.08 o 
   6   1   4       43.93       46.24      5.01 o 
  -6   2   4        6.61        2.32      4.05 o 
  -5   2   4        6.52        8.19      2.48 o 
  -4   2   4        2.27        4.53      1.84 o 
  -3   2   4     3096.59     2900.91     57.55 o 
  -2   2   4      113.17      120.45      9.73 o 
  -1   2   4      487.68      455.15      8.91 o 
   0   2   4     4227.61     4427.26    126.03 o 
   1   2   4      698.18      663.77     17.63 o 
   2   2   4      178.37      177.34      6.75 o 
   3   2   4        1.29        2.40      2.37 o 
   4   2   4       11.38       11.64      2.85 o 
   5   2   4      126.66      108.50      8.33 o 
   6   2   4       25.94       24.93      3.54 o 
  -6   3   4      224.73      223.85     11.03 o 
  -5   3   4        3.19       -0.11      2.17 o 
  -4   3   4      640.25      569.53     20.44 o 
  -3   3   4       62.64       86.32      5.28 o 
  -2   3   4     1381.33     1364.24     47.37 o 
  -1   3   4     1282.82     1424.17     43.58 o 
   0   3   4     1525.60     1593.39     19.82 o 
   1   3   4     1523.14     1706.78     31.63 o 
   2   3   4     2198.11     2268.62     45.10 o 
   3   3   4       44.81       44.26      5.98 o 
   4   3   4     1417.60     1363.54     36.77 o 
   5   3   4      139.69      150.76      9.95 o 
   6   3   4       15.66       20.41      3.23 o 
  -6   4   4      189.82      193.44      9.64 o 
  -5   4   4       72.02       73.06      6.05 o 
  -4   4   4      304.97      243.07      7.06 o 
  -3   4   4      337.46      350.56     11.61 o 
  -2   4   4     1961.22     1940.99     37.81 o 
  -1   4   4     2543.99     2930.43    110.67 o 
   0   4   4      625.48      620.92     11.86 o 
   1   4   4       55.45       61.67      3.80 o 
   2   4   4     7352.98     7998.85    167.63 o 
   3   4   4       21.36       12.65      3.86 o 
   4   4   4       80.15       79.06      7.46 o 
   5   4   4       65.39       73.52      8.36 o 
  -6   5   4      132.28      124.40      8.83 o 
  -5   5   4        1.37        1.48      2.16 o 
  -4   5   4      190.40      209.15      9.91 o 
  -3   5   4      110.58      106.17      7.31 o 
  -2   5   4     1069.39     1018.99     31.98 o 
  -1   5   4        0.41        2.76      1.30 o 
   0   5   4       12.91       18.48      1.94 o 
   1   5   4     1717.67     1685.22     34.49 o 
   2   5   4      278.09      298.58     15.06 o 
   3   5   4      216.02      210.15     14.72 o 
   4   5   4     1206.77     1118.91     39.92 o 
   5   5   4      558.60      615.66     25.50 o 
  -6   6   4       31.80       20.02      5.20 o 
  -5   6   4      186.99      179.23     10.47 o 
  -4   6   4       68.66       55.97      5.26 o 
  -3   6   4      515.76      470.48     37.35 o 
  -2   6   4      297.17      301.73     11.92 o 
  -1   6   4        8.15       10.83      1.66 o 
   0   6   4      189.44      199.41      6.76 o 
   1   6   4      698.43      820.94     26.75 o 
   2   6   4      342.84      322.39     17.30 o 
   3   6   4      267.10      213.96     14.38 o 
   4   6   4        5.57        5.51      2.66 o 
   5   6   4      139.20      145.82     10.99 o 
  -5   7   4      122.26      140.16     15.63 o 
  -4   7   4       71.53       63.23      6.50 o 
  -3   7   4       11.59       11.20      2.72 o 
  -2   7   4      892.92      914.78     30.44 o 
  -1   7   4      534.54      457.68     16.46 o 
   0   7   4      368.60      350.69     15.92 o 
   1   7   4      943.29     1007.71     58.12 o 
   2   7   4      278.48      261.57     16.85 o 
   3   7   4       22.57       24.28      3.45 o 
   4   7   4      222.49      213.67     26.82 o 
   5   7   4        1.13       -0.73      2.32 o 
  -5   8   4       33.75       35.90      5.53 o 
  -4   8   4      231.55      229.04     12.47 o 
  -3   8   4        3.14        1.24      2.48 o 
  -2   8   4      141.43      137.84      8.91 o 
  -1   8   4      233.62      237.00     12.30 o 
   0   8   4      636.57      605.51     32.63 o 
   1   8   4      276.75      266.03     15.48 o 
   2   8   4       40.86       50.56      4.42 o 
   3   8   4      343.30      346.46     15.76 o 
   4   8   4       15.84       20.43      4.64 o 
   5   8   4        0.00       -0.52      1.34 o 
  -5   9   4        3.83        5.55      7.10 o 
  -4   9   4      238.57      269.58     11.38 o 
  -3   9   4       34.89       41.68      6.55 o 
  -2   9   4       90.96       92.52      8.25 o 
  -1   9   4       44.32       43.85      5.15 o 
   0   9   4       24.64       26.13      4.82 o 
   1   9   4     1236.73     1066.13     30.36 o 
   2   9   4      384.98      365.59     13.93 o 
   3   9   4       12.66       14.04      3.25 o 
   4   9   4        3.34        2.28      1.57 o 
  -5  10   4       11.71       19.14      3.96 o 
  -4  10   4       12.23       11.25      2.42 o 
  -3  10   4      747.20      798.90     30.63 o 
  -2  10   4      728.80      757.22     29.19 o 
  -1  10   4      229.13      245.19     12.77 o 
   0  10   4      144.90      149.15      8.59 o 
   1  10   4       79.48       65.75      6.51 o 
   2  10   4      639.09      669.79     36.31 o 
   3  10   4      237.80      246.25     18.34 o 
   4  10   4      330.96      356.29     18.89 o 
  -4  11   4        4.14        5.83      2.15 o 
  -3  11   4        1.32        5.82      2.23 o 
  -2  11   4     1554.37     1507.33     44.99 o 
  -1  11   4     2040.62     2060.51     47.86 o 
   0  11   4      850.52      734.67     24.37 o 
   1  11   4      103.36       84.60      7.55 o 
   2  11   4       38.38       48.32      9.09 o 
   3  11   4       50.06       46.59      6.14 o 
   4  11   4       95.75      139.39     12.29 o 
  -4  12   4        5.04        3.64      2.14 o 
  -3  12   4        1.72        1.67      1.46 o 
  -2  12   4       40.59       36.68      8.21 o 
  -1  12   4      354.43      355.83     15.28 o 
   0  12   4      164.87      163.81     14.19 o 
   1  12   4        1.93        0.37      2.46 o 
   2  12   4        1.24        0.34      4.23 o 
   3  12   4       19.63       15.07      3.09 o 
  -3  13   4       10.37        9.15      2.44 o 
  -2  13   4       16.11       12.96      3.63 o 
  -1  13   4        2.31        3.21      2.46 o 
   0  13   4       83.20       88.65      6.72 o 
   1  13   4      303.88      291.91     12.44 o 
   2  13   4      154.48      154.45      8.16 o 
  -2  14   4      283.85      304.51     13.60 o 
  -1  14   4       35.85       30.08      3.40 o 
   0  14   4       94.95       98.33      6.14 o 
   1  14   4      227.84      222.53      9.00 o 
   2  14   4      126.94      139.84     10.23 o 
  -5   0   5      446.55      459.94     33.24 o 
  -3   0   5      204.85      177.51     14.12 o 
  -1   0   5     1320.61     1377.95     60.37 o 
   1   0   5      582.20      577.26     25.36 o 
   3   0   5     1815.68     1992.09     54.70 o 
   5   0   5      135.46      116.69     10.05 o 
  -6   1   5       16.73       14.72      3.78 o 
  -5   1   5      384.67      376.95     20.94 o 
  -4   1   5     1601.22     1436.87     44.18 o 
  -3   1   5        9.92       10.43      2.25 o 
  -2   1   5      812.27      882.98     25.15 o 
  -1   1   5     1510.35     1573.87     39.56 o 
   0   1   5     1311.60     1330.98     19.35 o 
   1   1   5      417.35      478.02     10.02 o 
   2   1   5      297.30      331.67     10.79 o 
   3   1   5        1.04        1.09      1.94 o 
   4   1   5      112.76      103.09     10.52 o 
   5   1   5        8.17        5.11      1.89 o 
  -6   2   5        2.19        1.20      2.21 o 
  -5   2   5       36.70       41.72      6.82 o 
  -4   2   5      854.25      734.31     25.86 o 
  -3   2   5      299.81      288.66     11.87 o 
  -2   2   5     1112.91     1307.41     24.08 o 
  -1   2   5     1576.20     1760.47     28.88 o 
   0   2   5     1443.09     1451.32     20.04 o 
   1   2   5        0.89        3.34      1.14 o 
   2   2   5      747.50      674.77     19.13 o 
   3   2   5      258.40      265.71     16.07 o 
   4   2   5     1263.05     1233.06     39.72 o 
   5   2   5        3.19        3.43      2.10 o 
  -6   3   5        0.42        2.22      1.84 o 
  -5   3   5       26.68       20.29      5.05 o 
  -4   3   5     1466.29     1391.47     24.74 o 
  -3   3   5      435.46      432.09     15.27 o 
  -2   3   5      493.56      498.27     14.87 o 
  -1   3   5     2452.23     2500.35     48.59 o 
   0   3   5       52.44       71.97      4.16 o 
   1   3   5     1235.40     1355.14     48.64 o 
   2   3   5      192.81      201.35      9.85 o 
   3   3   5       36.14       47.61      6.78 o 
   4   3   5       27.51       23.47      4.08 o 
   5   3   5      875.29      831.71     33.61 o 
  -6   4   5      229.46      240.79     10.55 o 
  -5   4   5      225.21      225.16     10.79 o 
  -4   4   5        1.46        3.93      1.59 o 
  -3   4   5      479.87      453.03     15.99 o 
  -2   4   5      126.62      174.94      9.71 o 
  -1   4   5     1729.45     1860.07     24.04 o 
   0   4   5       25.63       26.83      2.40 o 
   1   4   5     6314.71     6860.20    121.94 o 
   2   4   5     2445.49     2588.04     63.25 o 
   3   4   5     1037.30      972.25     35.85 o 
   4   4   5        5.42        7.09      3.33 o 
   5   4   5      129.31      109.00     11.12 o 
  -6   5   5        8.47       11.15      2.16 o 
  -5   5   5       84.27       99.49      8.68 o 
  -4   5   5     3266.79     3017.76     93.74 o 
  -3   5   5       25.48       21.93      3.36 o 
  -2   5   5        0.18        2.26      1.55 o 
  -1   5   5       11.74       12.07      1.41 o 
   0   5   5     2914.96     3379.36     70.93 o 
   1   5   5      856.99      979.82     28.59 o 
   2   5   5        5.14        6.25      3.99 o 
   3   5   5        2.95        3.94      2.54 o 
   4   5   5       90.16       93.65     10.23 o 
   5   5   5       24.19       28.20      4.11 o 
  -5   6   5       26.27       33.62      4.59 o 
  -4   6   5      306.98      287.90     16.14 o 
  -3   6   5      136.18      132.84     10.82 o 
  -2   6   5      534.58      526.94     22.64 o 
  -1   6   5     1501.46     1758.51     32.34 o 
   0   6   5     1764.61     1862.10     43.33 o 
   1   6   5        0.11       -1.21      1.29 o 
   2   6   5       64.55       48.87      6.67 o 
   3   6   5       43.90       42.67      4.65 o 
   4   6   5      616.58      651.73     28.11 o 
   5   6   5       38.04       39.39      5.22 o 
  -5   7   5      833.54      845.20     61.08 o 
  -4   7   5        1.65        0.52      2.21 o 
  -3   7   5      544.15      532.51     22.87 o 
  -2   7   5      850.66      844.29     30.94 o 
  -1   7   5     1296.72     1352.29     30.85 o 
   0   7   5        0.04       -0.80      1.90 o 
   1   7   5      111.22      106.67      7.35 o 
   2   7   5      292.41      287.35     13.71 o 
   3   7   5       20.31       15.05      4.09 o 
   4   7   5       19.21       16.54      4.27 o 
   5   7   5        0.25       -1.29      1.50 o 
  -5   8   5      308.51      320.99     14.01 o 
  -4   8   5       11.56       10.93      2.75 o 
  -3   8   5       66.39       69.71      5.87 o 
  -2   8   5      923.68      922.72     26.91 o 
  -1   8   5        2.46        6.01      1.75 o 
   0   8   5      133.33      139.69     10.44 o 
   1   8   5        0.86        2.32      1.89 o 
   2   8   5       11.88       11.98      2.53 o 
   3   8   5      268.04      298.16     14.33 o 
   4   8   5       28.65       27.54      5.24 o 
  -5   9   5       58.72       61.16      7.30 o 
  -4   9   5      505.69      564.65     17.28 o 
  -3   9   5      299.46      308.16     17.51 o 
  -2   9   5        4.87        3.90      2.47 o 
  -1   9   5      411.44      392.40     15.10 o 
   0   9   5      542.45      558.60     20.01 o 
   1   9   5      665.68      624.51     31.82 o 
   2   9   5      114.36       99.85      7.14 o 
   3   9   5       47.89       59.65      6.47 o 
   4   9   5      103.96       97.68      6.83 o 
  -4  10   5       44.61       47.80      4.98 o 
  -3  10   5       57.10       56.23      6.06 o 
  -2  10   5      985.19     1017.63     26.50 o 
  -1  10   5      585.79      582.55     22.36 o 
   0  10   5        5.80        3.40      3.23 o 
   1  10   5        2.87        1.56      1.67 o 
   2  10   5       19.96       22.69      3.36 o 
   3  10   5       14.18       19.47      2.95 o 
   4  10   5      187.82      223.32     13.04 o 
  -4  11   5        9.82       12.66      2.38 o 
  -3  11   5       39.83       37.23      4.62 o 
  -2  11   5     1409.21     1374.49     67.75 o 
  -1  11   5       13.88        5.56      3.10 o 
   0  11   5        0.82       -0.05      2.23 o 
   1  11   5      276.72      234.54     15.73 o 
   2  11   5      626.36      627.77     32.52 o 
   3  11   5        0.20       -2.16      2.16 o 
  -3  12   5      244.32      265.28     16.10 o 
  -2  12   5      169.78      139.13     10.36 o 
  -1  12   5        0.71        4.89      2.16 o 
   0  12   5       45.11       40.92      6.17 o 
   1  12   5       26.29       26.60      3.34 o 
   2  12   5      198.39      191.11     19.34 o 
   3  12   5      100.78       99.33      7.04 o 
  -3  13   5       34.35       42.89      4.66 o 
  -2  13   5        4.91        2.98      1.86 o 
  -1  13   5       30.02       34.16      3.52 o 
   0  13   5      282.89      280.49     12.14 o 
   1  13   5      653.18      656.80     22.93 o 
   2  13   5       47.53       42.51      4.49 o 
  -2  14   5      143.91      151.67      8.22 o 
  -1  14   5       29.75       26.41      5.77 o 
   0  14   5      130.22      123.83      7.99 o 
   1  14   5        9.26        9.51      1.72 o 
  -6   0   6     1102.15     1103.20     50.86 o 
  -4   0   6       74.74       75.93     11.41 o 
  -2   0   6      268.19      238.72     16.26 o 
   0   0   6        5.37        9.46      2.46 o 
   2   0   6      407.47      412.59     28.26 o 
   4   0   6        0.24       -1.83      2.89 o 
  -6   1   6       56.77       57.10      6.88 o 
  -5   1   6      444.41      472.56     43.52 o 
  -4   1   6      995.47      967.42     27.01 o 
  -3   1   6     1152.24     1061.85     47.26 o 
  -2   1   6     1967.14     1984.66    106.97 o 
  -1   1   6      428.02      418.04     11.41 o 
   0   1   6       43.31       40.12      2.71 o 
   1   1   6      532.40      524.39     14.82 o 
   2   1   6     1996.21     2088.57     67.54 o 
   3   1   6      101.69      102.13     15.74 o 
   4   1   6       99.50       96.54      6.91 o 
   5   1   6      605.57      596.11     17.73 o 
  -6   2   6       24.69       18.31      8.11 o 
  -5   2   6       69.72       71.96      8.85 o 
  -4   2   6       41.66       43.65      3.27 o 
  -3   2   6      545.67      487.12     22.54 o 
  -2   2   6     1443.41     1621.87     34.12 o 
  -1   2   6     1509.28     1779.97     35.52 o 
   0   2   6     1338.45     1369.28     32.20 o 
   1   2   6       54.45       64.73      4.33 o 
   2   2   6      235.27      277.68     15.45 o 
   3   2   6      285.50      321.14     40.93 o 
   4   2   6        1.88       -0.55      2.05 o 
   5   2   6        6.64        9.35      2.17 o 
  -6   3   6        0.96        1.59      2.31 o 
  -5   3   6      394.77      391.65     16.73 o 
  -4   3   6       87.67       84.60      6.28 o 
  -3   3   6       25.52       18.69      4.33 o 
  -2   3   6     2521.74     2471.19     64.07 o 
  -1   3   6      271.28      250.36      7.34 o 
   0   3   6       18.91       15.62      1.74 o 
   1   3   6     2574.58     2576.74     91.87 o 
   2   3   6     1310.32     1317.53     32.31 o 
   3   3   6      307.42      287.45     15.78 o 
   4   3   6      200.74      197.97     11.43 o 
   5   3   6      782.16      849.79     23.45 o 
  -6   4   6      723.18      780.02     67.23 o 
  -5   4   6       57.78       59.29      5.33 o 
  -4   4   6      216.71      217.22     12.20 o 
  -3   4   6       81.97       68.85      4.96 o 
  -2   4   6     1086.00     1103.96     36.12 o 
  -1   4   6      249.39      237.45      7.56 o 
   0   4   6      177.75      205.77      9.63 o 
   1   4   6     2647.98     2732.94     55.25 o 
   2   4   6      242.79      265.20     12.41 o 
   3   4   6      243.33      236.70     12.75 o 
   4   4   6       53.48       51.69      7.87 o 
   5   4   6        0.22        3.84      1.79 o 
  -6   5   6        0.40       -3.27      3.27 o 
  -5   5   6      457.13      425.27     17.05 o 
  -4   5   6      556.11      497.19     19.59 o 
  -3   5   6      317.80      288.02     18.63 o 
  -2   5   6       91.16       76.33      5.93 o 
  -1   5   6     2271.45     2577.25     44.99 o 
   0   5   6        3.81        8.60      1.88 o 
   1   5   6     1735.29     1629.92     52.10 o 
   2   5   6      730.41      796.06     24.41 o 
   3   5   6      548.84      532.79     20.33 o 
   4   5   6       58.95       56.14      7.64 o 
   5   5   6      432.77      443.19     14.89 o 
  -5   6   6        6.86        5.32      3.05 o 
  -4   6   6       26.80       24.14      3.63 o 
  -3   6   6      766.78      694.72     21.25 o 
  -2   6   6       96.43      109.47      9.58 o 
  -1   6   6      200.53      227.95      9.17 o 
   0   6   6      479.31      497.28     20.46 o 
   1   6   6      402.74      382.86     15.45 o 
   2   6   6      776.83      796.12     35.51 o 
   3   6   6      376.46      379.97     14.51 o 
   4   6   6       60.28       67.55      8.10 o 
   5   6   6       62.78       59.26      4.09 o 
  -5   7   6       16.73       16.92      3.28 o 
  -4   7   6       10.51        4.05      1.70 o 
  -3   7   6        0.06        8.63      3.35 o 
  -2   7   6      830.58      731.18    151.94 o 
  -1   7   6      531.48      579.40     16.42 o 
   0   7   6      125.52      150.56     11.26 o 
   1   7   6      163.85      156.11      9.65 o 
   2   7   6     2360.72     2385.37     63.70 o 
   3   7   6       31.16       26.24      4.51 o 
   4   7   6        9.45        8.73      3.14 o 
   5   7   6       50.21       49.19      4.82 o 
  -5   8   6       14.79       15.04      2.69 o 
  -4   8   6        2.17        5.61      2.22 o 
  -3   8   6       14.07       11.77      2.49 o 
  -2   8   6      573.93      567.35     20.22 o 
  -1   8   6     1457.80     1489.47     44.67 o 
   0   8   6      163.97      161.97     12.04 o 
   1   8   6      143.27      152.01      7.59 o 
   2   8   6      108.35       85.41      5.32 o 
   3   8   6      209.96      220.07     12.65 o 
   4   8   6       65.02       63.54      5.82 o 
  -5   9   6       11.14        7.57      3.44 o 
  -4   9   6       22.74       21.79      3.64 o 
  -3   9   6       36.57       29.93      4.46 o 
  -2   9   6      366.78      365.24     13.70 o 
  -1   9   6     1216.80     1178.55     40.04 o 
   0   9   6      202.44      217.10     13.73 o 
   1   9   6     1111.42     1001.96     25.48 o 
   2   9   6       34.09       27.32      3.90 o 
   3   9   6       93.56      116.75      7.18 o 
   4   9   6       52.57       52.19      4.61 o 
  -4  10   6       48.69       56.58      5.18 o 
  -3  10   6        6.10        5.04      2.04 o 
  -2  10   6        2.01       -0.10      1.64 o 
  -1  10   6        3.59        6.54      2.42 o 
   0  10   6      745.54      748.44     24.83 o 
   1  10   6       64.84       64.67      5.57 o 
   2  10   6        5.90        3.04      1.95 o 
   3  10   6      141.45      149.45      7.50 o 
   4  10   6       54.65       30.40      5.00 o 
  -4  11   6        6.53        6.93      1.44 o 
  -3  11   6      161.62      157.60     15.26 o 
  -2  11   6       43.59       42.65      4.92 o 
  -1  11   6        2.64        0.43      2.72 o 
   0  11   6      102.19       91.17      9.14 o 
   1  11   6       20.59       16.63      2.92 o 
   2  11   6      320.60      323.36     11.67 o 
   3  11   6       12.54       14.57      2.37 o 
  -3  12   6       74.85       80.65      5.48 o 
  -2  12   6       11.58       14.28      2.61 o 
  -1  12   6      199.88      205.53      9.28 o 
   0  12   6      309.68      287.04     13.00 o 
   1  12   6      199.25      202.96      9.08 o 
   2  12   6       62.54       54.03      6.14 o 
  -3  13   6        1.86        0.96      1.50 o 
  -2  13   6       19.35       16.69      2.49 o 
  -1  13   6      729.13      731.31     17.51 o 
   0  13   6      374.69      365.42     13.44 o 
   1  13   6      265.98      263.76     10.99 o 
   2  13   6       15.99       21.70      4.49 o 
  -1  14   6      282.94      285.43     11.82 o 
   0  14   6      199.75      214.30      8.10 o 
   1  14   6      121.38      137.26     10.28 o 
  -5   0   7        1.89        3.17      3.67 o 
  -3   0   7     1458.03     1191.84     51.04 o 
  -1   0   7     6303.42     6735.00    140.82 o 
   1   0   7     2250.81     2324.01     57.45 o 
   3   0   7      924.19      874.87     47.67 o 
   5   0   7      507.12      501.27     33.64 o 
  -6   1   7       28.22       26.36      4.68 o 
  -5   1   7      113.91      108.73     10.67 o 
  -4   1   7       44.57       46.69      4.62 o 
  -3   1   7     1461.04     1318.75     39.33 o 
  -2   1   7      356.64      399.66     16.45 o 
  -1   1   7       72.19       80.78      4.74 o 
   0   1   7      558.09      541.60     13.59 o 
   1   1   7       57.55       71.15      4.60 o 
   2   1   7       86.79       94.53      7.12 o 
   3   1   7      177.08      157.47     13.50 o 
   4   1   7      459.85      448.60     21.73 o 
   5   1   7        9.48       11.17      2.33 o 
  -6   2   7       12.75       18.39      5.95 o 
  -5   2   7      108.10      112.39     10.75 o 
  -4   2   7     1439.59     1302.57     34.54 o 
  -3   2   7      319.91      326.64     29.52 o 
  -2   2   7      462.15      482.95     21.38 o 
  -1   2   7       86.64      122.71      6.60 o 
   0   2   7     3674.65     3554.60     91.36 o 
   1   2   7        5.32        5.69      2.01 o 
   2   2   7      242.76      269.94     15.82 o 
   3   2   7        6.64       10.94      2.68 o 
   4   2   7      504.86      470.95     18.52 o 
   5   2   7        6.06        7.12      1.92 o 
  -6   3   7        0.01       -0.26      2.12 o 
  -5   3   7        5.54       11.48      2.90 o 
  -4   3   7       23.96       17.49      3.44 o 
  -3   3   7      969.36      917.35     25.18 o 
  -2   3   7      233.02      238.24     13.30 o 
  -1   3   7      457.92      491.96     24.93 o 
   0   3   7       24.46       35.62      3.36 o 
   1   3   7      855.29      925.00     28.55 o 
   2   3   7     1098.01     1143.12     38.56 o 
   3   3   7      147.18      136.86      9.71 o 
   4   3   7      212.07      198.80     14.20 o 
   5   3   7      340.79      325.21     12.08 o 
  -6   4   7       27.28       31.87      3.98 o 
  -5   4   7      214.15      215.99     11.66 o 
  -4   4   7       73.44       57.42      6.33 o 
  -3   4   7     2409.06     2263.08    144.75 o 
  -2   4   7      422.76      476.55     20.47 o 
  -1   4   7     2535.37     2728.69     48.52 o 
   0   4   7      314.89      307.43     12.81 o 
   1   4   7      515.62      507.67     17.81 o 
   2   4   7       18.08       22.45      3.80 o 
   3   4   7      322.21      304.15     17.10 o 
   4   4   7      188.67      188.27     10.93 o 
   5   4   7      140.28      136.51      6.18 o 
  -6   5   7       24.93       19.29      4.79 o 
  -5   5   7      373.74      352.14     18.66 o 
  -4   5   7      273.83      280.55     14.19 o 
  -3   5   7        9.51        6.48      3.14 o 
  -2   5   7       91.43       65.29      7.29 o 
  -1   5   7      470.12      458.71     13.88 o 
   0   5   7       61.48       51.49      5.17 o 
   1   5   7      394.41      401.03     17.07 o 
   2   5   7      445.81      440.24     17.60 o 
   3   5   7      140.80      126.67      8.05 o 
   4   5   7      108.06       99.32      7.62 o 
   5   5   7      239.34      238.45      7.95 o 
  -5   6   7      229.63      244.94     14.47 o 
  -4   6   7     2081.19     1921.16     47.87 o 
  -3   6   7      135.63      127.96      9.02 o 
  -2   6   7        2.08        1.52      2.05 o 
  -1   6   7      135.74      136.97      7.28 o 
   0   6   7      649.17      610.80     26.86 o 
   1   6   7      425.84      430.04     19.00 o 
   2   6   7      209.25      202.71     11.74 o 
   3   6   7      506.79      465.45     23.47 o 
   4   6   7      287.46      299.67     13.93 o 
  -5   7   7        0.18        0.92      3.24 o 
  -4   7   7       13.33       17.90      3.12 o 
  -3   7   7     1236.66     1196.26     28.64 o 
  -2   7   7      384.69      356.51     15.27 o 
  -1   7   7      172.29      178.80     12.59 o 
   0   7   7        5.57        9.67      2.40 o 
   1   7   7        7.69        8.95      3.37 o 
   2   7   7      544.65      522.86     17.53 o 
   3   7   7       15.07       10.60      2.63 o 
   4   7   7        3.73        4.67      2.22 o 
  -5   8   7        1.78        1.90      3.30 o 
  -4   8   7      354.92      397.46     25.11 o 
  -3   8   7      340.14      314.94     14.71 o 
  -2   8   7      127.47      113.68     10.19 o 
  -1   8   7     2251.22     2113.82     47.63 o 
   0   8   7      947.36      837.47     25.89 o 
   1   8   7       36.08       42.52      4.41 o 
   2   8   7       14.89       13.18      2.40 o 
   3   8   7      443.62      439.69     29.48 o 
   4   8   7        0.66       -1.33      2.30 o 
  -5   9   7      132.92      135.13     12.16 o 
  -4   9   7      134.79      129.64      7.25 o 
  -3   9   7       49.04       60.51      6.12 o 
  -2   9   7       24.86       21.87      3.79 o 
  -1   9   7      665.66      645.36     27.30 o 
   0   9   7      184.94      193.01      9.83 o 
   1   9   7       20.48       18.01      3.11 o 
   2   9   7      290.87      261.07     11.55 o 
   3   9   7       63.84       57.88      5.91 o 
   4   9   7       13.75       16.74      4.28 o 
  -4  10   7      154.54      158.89      8.33 o 
  -3  10   7        0.32        1.96      1.73 o 
  -2  10   7        5.15        9.98      2.64 o 
  -1  10   7       43.94       39.73      5.26 o 
   0  10   7      210.31      205.33     10.17 o 
   1  10   7        1.90       -0.65      1.73 o 
   2  10   7       52.14       42.96      4.37 o 
   3  10   7        7.56       12.61      2.90 o 
  -4  11   7       56.12       56.11      9.95 o 
  -3  11   7      242.32      246.97      9.46 o 
  -2  11   7      429.64      449.88     16.78 o 
  -1  11   7        8.03       10.81      2.82 o 
   0  11   7       60.06       54.78      7.21 o 
   1  11   7      103.82      107.97      6.03 o 
   2  11   7      544.36      596.23     16.14 o 
   3  11   7        2.49        2.44      1.96 o 
  -3  12   7       44.78       47.60      5.26 o 
  -2  12   7      233.64      218.83      8.75 o 
  -1  12   7      364.17      368.74     14.29 o 
   0  12   7       23.27       22.89      3.02 o 
   1  12   7        6.86        6.68      1.88 o 
   2  12   7      204.21      193.56     10.57 o 
  -2  13   7       33.15       29.11      3.01 o 
  -1  13   7     1551.86     1449.37    115.80 o 
   0  13   7        1.32        0.34      1.90 o 
   1  13   7      249.81      251.70     34.21 o 
   0  14   7        7.73        8.83      2.74 o 
  -6   0   8      214.26      229.88     18.18 o 
  -4   0   8      243.57      220.16     15.06 o 
  -2   0   8       15.15       47.68      7.81 o 
   0   0   8      689.83      765.32     25.59 o 
   2   0   8      528.55      583.78     35.64 o 
   4   0   8      169.32      167.27     18.10 o 
  -6   1   8       95.40      100.77      8.21 o 
  -5   1   8      174.74      171.26     13.28 o 
  -4   1   8     1351.44     1284.49     45.25 o 
  -3   1   8      455.04      431.90     36.04 o 
  -2   1   8     1459.54     1551.66     42.14 o 
  -1   1   8     1813.74     1691.74     38.83 o 
   0   1   8       85.81       84.09      7.14 o 
   1   1   8      187.01      180.91      9.86 o 
   2   1   8      261.91      269.74     15.90 o 
   3   1   8      462.97      450.25     15.88 o 
   4   1   8       12.40        9.27      6.59 o 
   5   1   8        8.75       10.35      2.50 o 
  -6   2   8        0.63       -1.05      1.35 o 
  -5   2   8      883.08      908.50     33.68 o 
  -4   2   8      282.45      264.31     15.89 o 
  -3   2   8       13.91        9.05      4.98 o 
  -2   2   8       49.58       50.99     11.17 o 
  -1   2   8      435.76      514.71     21.14 o 
   0   2   8        1.45        1.36      1.46 o 
   1   2   8        1.27       -0.98      2.57 o 
   2   2   8        0.40       -2.92      2.92 o 
   3   2   8       90.93      105.80      7.34 o 
   4   2   8       62.45       60.28      7.46 o 
   5   2   8        2.06        0.94      5.03 o 
  -6   3   8      397.34      410.88     16.29 o 
  -5   3   8       57.32       59.81      6.14 o 
  -4   3   8      374.66      294.90     18.22 o 
  -3   3   8      669.91      695.14     27.36 o 
  -2   3   8     1108.02     1062.77    111.51 o 
  -1   3   8     1339.71     1294.16     40.40 o 
   0   3   8      573.99      624.79     24.67 o 
   1   3   8     1048.90     1037.68     35.38 o 
   2   3   8      560.58      517.03     24.24 o 
   3   3   8      295.40      289.40     17.20 o 
   4   3   8        1.42        3.91      2.42 o 
   5   3   8       41.82       46.48      6.88 o 
  -6   4   8      263.04      265.74     12.42 o 
  -5   4   8      135.12      127.24     11.17 o 
  -4   4   8      124.63      117.95      9.08 o 
  -3   4   8      415.45      380.93     44.60 o 
  -2   4   8       74.74       60.04      6.96 o 
  -1   4   8      403.40      450.62     16.12 o 
   0   4   8      119.92      116.98      8.05 o 
   1   4   8      219.92      220.00     11.58 o 
   2   4   8      160.81      137.29      8.08 o 
   3   4   8       13.27       13.76      5.80 o 
   4   4   8        9.14        9.46      2.67 o 
   5   4   8        0.98       -0.83      1.89 o 
  -5   5   8      211.87      213.69     13.94 o 
  -4   5   8       21.78       20.05      3.82 o 
  -3   5   8      525.88      467.11     30.65 o 
  -2   5   8      275.82      243.64     14.81 o 
  -1   5   8     2180.68     2158.29    108.83 o 
   0   5   8       75.47       69.33      6.31 o 
   1   5   8      525.79      569.30     20.29 o 
   2   5   8     1751.29     1653.78     36.14 o 
   3   5   8      797.19      755.62     56.04 o 
   4   5   8        9.02        6.04      2.25 o 
  -5   6   8       23.46       24.01      3.17 o 
  -4   6   8        1.75        2.23      2.13 o 
  -3   6   8      407.91      412.64     27.28 o 
  -2   6   8       46.58       50.21      6.71 o 
  -1   6   8      419.36      484.44     18.02 o 
   0   6   8      928.44      920.98     27.05 o 
   1   6   8        4.00        4.35      2.93 o 
   2   6   8     1477.09     1385.83     32.32 o 
   3   6   8      951.04      906.43     33.73 o 
   4   6   8      143.44      142.96      8.50 o 
  -5   7   8        9.40       13.90      3.12 o 
  -4   7   8      299.89      263.27     11.51 o 
  -3   7   8       50.89       47.77      5.74 o 
  -2   7   8      676.82      671.57     26.63 o 
  -1   7   8      333.10      321.02     14.66 o 
   0   7   8     1154.91     1117.06     35.96 o 
   1   7   8       14.68       10.17      2.08 o 
   2   7   8     1337.40     1256.84     35.04 o 
   3   7   8       97.42       92.15      7.86 o 
   4   7   8      134.03      149.53     10.29 o 
  -5   8   8      118.26      106.77      8.17 o 
  -4   8   8       30.04       26.61      4.05 o 
  -3   8   8       39.84       44.88      5.33 o 
  -2   8   8       47.40       47.92      5.49 o 
  -1   8   8      211.66      200.62     19.93 o 
   0   8   8      218.60      217.26     12.27 o 
   1   8   8      807.11      747.78     21.54 o 
   2   8   8       82.99       87.69      7.66 o 
   3   8   8       66.10       62.36      6.09 o 
   4   8   8        0.36        3.53      2.03 o 
  -4   9   8      242.42      250.73      9.88 o 
  -3   9   8       88.07       81.58      6.97 o 
  -2   9   8       33.90       27.92      3.76 o 
  -1   9   8      645.66      594.48     26.21 o 
   0   9   8       35.12       39.49      4.99 o 
   1   9   8       10.35        3.70      2.17 o 
   2   9   8       86.35       92.93      6.50 o 
   3   9   8      596.97      502.14     21.20 o 
  -4  10   8      396.05      409.52     16.92 o 
  -3  10   8       72.34       73.19      6.73 o 
  -2  10   8       16.95       13.99      2.71 o 
  -1  10   8      107.12       87.96      9.20 o 
   0  10   8      470.20      471.03     28.66 o 
   1  10   8      120.61      106.46      6.25 o 
   2  10   8       99.55      107.14      6.56 o 
   3  10   8       36.12       38.97      3.70 o 
  -4  11   8        2.52        5.50      2.86 o 
  -3  11   8        0.72        5.46      2.26 o 
  -2  11   8        9.38        3.06      1.82 o 
  -1  11   8       70.03       76.62      8.09 o 
   0  11   8      362.68      343.47     20.98 o 
   1  11   8       20.17       20.64      2.86 o 
   2  11   8      321.08      346.11     10.79 o 
  -3  12   8      114.29      112.04      7.33 o 
  -2  12   8        3.42        1.45      1.54 o 
  -1  12   8      293.75      297.93     12.13 o 
   0  12   8      416.39      433.05     15.16 o 
   1  12   8       86.42       96.42      6.08 o 
   2  12   8        4.50        7.88      2.77 o 
  -2  13   8       72.67       66.80      7.16 o 
  -1  13   8       30.62       34.25      3.28 o 
   0  13   8      193.71      202.48     10.53 o 
   1  13   8        0.58        2.53      1.90 o 
  -5   0   9       79.93       97.59     13.56 o 
  -3   0   9     2318.66     2057.11     77.98 o 
  -1   0   9      831.80     1042.42     57.76 o 
   1   0   9     3170.81     2930.94    107.27 o 
   3   0   9      216.33      205.14     20.28 o 
  -6   1   9        1.53        1.75      1.34 o 
  -5   1   9       70.15       64.07      8.45 o 
  -4   1   9      105.57      105.79      8.32 o 
  -3   1   9      511.22      500.49     22.40 o 
  -2   1   9      963.10     1056.06     34.53 o 
  -1   1   9       21.00       23.71      2.97 o 
   0   1   9       27.96       25.73      3.39 o 
   1   1   9      108.84      114.41      8.03 o 
   2   1   9       21.98       15.82      2.61 o 
   3   1   9      148.92      147.87     12.54 o 
   4   1   9      130.95      117.50     10.20 o 
  -6   2   9      423.68      453.93     11.87 o 
  -5   2   9        0.37        2.54      3.75 o 
  -4   2   9      405.36      404.17     26.33 o 
  -3   2   9       19.07       16.23      3.83 o 
  -2   2   9     1212.39     1129.77     35.98 o 
  -1   2   9        2.04        4.04      1.76 o 
   0   2   9     4698.29     4587.42    133.01 o 
   1   2   9       39.67       41.88      7.42 o 
   2   2   9      459.35      422.81     11.38 o 
   3   2   9        0.95        0.43      2.77 o 
   4   2   9      260.18      244.62     14.80 o 
  -6   3   9       78.23       82.77      7.54 o 
  -5   3   9        2.94        0.69      2.40 o 
  -4   3   9        7.78        2.54      2.51 o 
  -3   3   9      432.37      406.95     14.38 o 
  -2   3   9      130.42      131.06     10.36 o 
  -1   3   9      368.50      420.10     15.66 o 
   0   3   9      151.86      174.66     12.48 o 
   1   3   9       28.45       24.20      4.73 o 
   2   3   9      193.65      189.38      8.08 o 
   3   3   9        0.59        4.36      2.04 o 
   4   3   9      134.81      139.16     10.79 o 
  -6   4   9       19.55       15.85      3.94 o 
  -5   4   9       17.17       20.55      4.75 o 
  -4   4   9       38.30       35.35      6.20 o 
  -3   4   9     3542.78     3141.85     63.69 o 
  -2   4   9        2.98        4.87      2.49 o 
  -1   4   9      177.15      175.83     13.67 o 
   0   4   9      237.86      243.99     15.33 o 
   1   4   9      390.25      370.78     19.99 o 
   2   4   9      481.07      457.83     14.50 o 
   3   4   9      201.14      195.73     11.81 o 
   4   4   9        0.33       -1.54      1.81 o 
  -5   5   9       18.55       22.03      3.59 o 
  -4   5   9      198.63      179.13     11.79 o 
  -3   5   9      168.79      167.05      8.97 o 
  -2   5   9       72.20       75.32      8.20 o 
  -1   5   9      260.79      238.72     15.33 o 
   0   5   9      152.33      122.04     13.57 o 
   1   5   9      307.69      290.95      9.91 o 
   2   5   9        0.21        1.36      1.87 o 
   3   5   9      142.83      128.05      9.37 o 
   4   5   9       55.35       59.34      5.26 o 
  -5   6   9      147.69      129.65      7.57 o 
  -4   6   9      484.27      475.43     18.31 o 
  -3   6   9       54.90       66.81      6.71 o 
  -2   6   9      922.28      862.47     34.24 o 
  -1   6   9       94.84       90.52      9.44 o 
   0   6   9     3228.01     3066.93     49.59 o 
   1   6   9      125.87      119.72      6.28 o 
   2   6   9      268.86      239.12     15.65 o 
   3   6   9       71.05       64.46      6.52 o 
   4   6   9      140.11      141.85      7.61 o 
  -5   7   9       21.36       25.17      3.85 o 
  -4   7   9      548.14      569.13     24.74 o 
  -3   7   9      141.64      133.08      9.23 o 
  -2   7   9      344.25      361.62     15.77 o 
  -1   7   9      113.41      109.33     10.28 o 
   0   7   9       99.16       99.17      7.02 o 
   1   7   9       90.74       83.93      5.35 o 
   2   7   9       16.61       10.22      2.82 o 
   3   7   9        6.29        7.25      2.68 o 
   4   7   9        2.74        4.80      3.12 o 
  -5   8   9        0.01        1.02      2.82 o 
  -4   8   9      208.72      203.98     13.20 o 
  -3   8   9      817.66      783.53     24.32 o 
  -2   8   9       25.65       34.59      4.65 o 
  -1   8   9      239.27      219.44     22.79 o 
   0   8   9       72.33       81.33      7.43 o 
   1   8   9      321.03      327.69     15.38 o 
   2   8   9       40.76       37.73      6.28 o 
   3   8   9        5.02        3.28      2.96 o 
  -4   9   9       22.94       21.35      3.23 o 
  -3   9   9        1.29       -1.97      2.19 o 
  -2   9   9      460.98      478.40     15.69 o 
  -1   9   9      390.14      397.43     20.75 o 
   0   9   9      117.03      111.11      8.50 o 
   1   9   9       67.86       68.00      6.65 o 
   2   9   9        1.26        0.03      2.20 o 
   3   9   9      214.93      222.17     12.16 o 
  -4  10   9       87.55      106.85      6.04 o 
  -3  10   9      206.82      212.01     13.98 o 
  -2  10   9       34.51       36.00      3.88 o 
  -1  10   9        1.84        4.10      2.74 o 
   0  10   9      771.41      750.51     29.14 o 
   1  10   9      204.27      194.27      9.11 o 
   2  10   9        1.73        0.61      1.63 o 
   3  10   9      124.30      118.35      7.08 o 
  -3  11   9      166.50      166.05      8.06 o 
  -2  11   9      258.66      260.87     11.20 o 
  -1  11   9        0.18        4.23      2.07 o 
   0  11   9      341.70      341.29     17.09 o 
   1  11   9        5.01        4.15      2.18 o 
   2  11   9       68.79       79.92      5.93 o 
  -2  12   9      153.30      146.35      6.90 o 
  -1  12   9      205.78      210.89      9.09 o 
   0  12   9       53.05       53.23      4.65 o 
   1  12   9       31.34       34.19      3.27 o 
  -1  13   9      166.42      135.44     26.70 o 
   0  13   9        1.58        1.69      1.42 o 
  -6   0  10      118.73      118.07      7.45 o 
  -4   0  10      473.74      517.26     33.75 o 
  -2   0  10      134.57      143.24     14.62 o 
   0   0  10     2146.99     2074.78     84.36 o 
   2   0  10      162.22      123.91     11.10 o 
   4   0  10      136.56      138.51     14.62 o 
  -6   1  10      171.61      180.15      9.56 o 
  -5   1  10      501.71      461.96     15.09 o 
  -4   1  10       13.12       10.37      3.13 o 
  -3   1  10      701.44      670.25     19.51 o 
  -2   1  10      419.39      442.69     19.42 o 
  -1   1  10     1037.22     1057.56     35.63 o 
   0   1  10      213.22      203.99     14.41 o 
   1   1  10       12.71       10.67      3.63 o 
   2   1  10      745.95      679.31     18.13 o 
   3   1  10      152.86      137.63     11.54 o 
   4   1  10        0.48        2.33      2.91 o 
  -6   2  10      101.80      127.02     10.49 o 
  -5   2  10       32.72       26.05      3.91 o 
  -4   2  10        1.33        3.01      2.01 o 
  -3   2  10      794.80      766.80     21.35 o 
  -2   2  10       36.86       36.21      5.43 o 
  -1   2  10      739.48      752.17     29.16 o 
   0   2  10        1.04        3.60      1.68 o 
   1   2  10        0.09        3.27      2.19 o 
   2   2  10        1.45       -0.65      1.82 o 
   3   2  10      485.33      434.65     18.54 o 
   4   2  10       15.15       15.76      3.69 o 
  -5   3  10      115.80      125.85     10.65 o 
  -4   3  10     1087.28     1032.72     26.18 o 
  -3   3  10       32.70       28.59      4.46 o 
  -2   3  10      990.50      987.34     34.06 o 
  -1   3  10      530.89      481.07     22.76 o 
   0   3  10     1017.57      967.76     34.75 o 
   1   3  10      128.94      135.52      7.06 o 
   2   3  10      231.90      221.08      8.95 o 
   3   3  10       57.21       48.26      5.80 o 
   4   3  10      156.85      155.63     10.40 o 
  -5   4  10        1.55       -0.88      2.11 o 
  -4   4  10       14.16       12.68      3.37 o 
  -3   4  10       34.33       37.14      5.17 o 
  -2   4  10      124.35      119.04      7.37 o 
  -1   4  10      186.72      193.86     14.04 o 
   0   4  10       92.52       93.31      9.65 o 
   1   4  10       67.24       61.68      4.43 o 
   2   4  10      576.74      559.30     18.15 o 
   3   4  10       61.43       63.12      6.38 o 
   4   4  10      134.52      144.68     10.73 o 
  -5   5  10      681.47      759.34     23.09 o 
  -4   5  10       12.77        7.57      2.66 o 
  -3   5  10       39.87       26.51      4.43 o 
  -2   5  10     1139.25     1146.72     26.98 o 
  -1   5  10      665.71      635.62     21.23 o 
   0   5  10      576.99      574.49     15.91 o 
   1   5  10      282.71      272.05      9.69 o 
   2   5  10      159.13      154.99      8.88 o 
   3   5  10      267.43      255.62     12.72 o 
   4   5  10       65.79       60.82      3.84 o 
  -5   6  10       64.32       63.29      4.83 o 
  -4   6  10      250.85      218.81     11.44 o 
  -3   6  10       57.48       46.38      9.10 o 
  -2   6  10      281.74      297.72     14.09 o 
  -1   6  10     1163.33     1104.64     31.15 o 
   0   6  10      345.46      348.15     13.83 o 
   1   6  10       29.86       28.77      3.43 o 
   2   6  10      405.34      398.96     17.33 o 
   3   6  10      541.91      553.59     21.36 o 
   4   6  10       15.32       17.05      3.73 o 
  -5   7  10       78.22       71.31      5.96 o 
  -4   7  10       33.84       41.49      6.27 o 
  -3   7  10        0.27       -0.97      2.72 o 
  -2   7  10      737.39      744.31     24.07 o 
  -1   7  10       16.90       12.20      3.59 o 
   0   7  10      608.17      564.09     18.18 o 
   1   7  10      185.23      185.98      9.84 o 
   2   7  10        0.86       -0.21      2.73 o 
   3   7  10      511.13      502.41     21.27 o 
  -4   8  10       12.40       15.74      3.62 o 
  -3   8  10      349.88      360.02     29.09 o 
  -2   8  10       72.69       73.89      6.67 o 
  -1   8  10        5.33       -0.90      2.91 o 
   0   8  10      179.21      185.63     11.29 o 
   1   8  10      294.22      318.60     14.97 o 
   2   8  10        5.56        1.40      2.42 o 
   3   8  10      720.00      720.21     62.03 o 
  -4   9  10        0.94       -1.30      1.37 o 
  -3   9  10      143.81      139.36      8.74 o 
  -2   9  10        2.21        3.16      1.95 o 
  -1   9  10      175.21      193.60     13.75 o 
   0   9  10       17.92       15.22      3.98 o 
   1   9  10      289.77      291.06     11.56 o 
   2   9  10      154.54      160.69     11.38 o 
   3   9  10      182.87      199.84     11.06 o 
  -4  10  10       83.88       99.13      8.41 o 
  -3  10  10      337.34      313.85     16.90 o 
  -2  10  10      121.12      113.56     10.53 o 
  -1  10  10       18.05       22.18      5.17 o 
   0  10  10       11.52       12.59      7.15 o 
   1  10  10      386.76      406.15     14.85 o 
   2  10  10       59.06       70.42      7.93 o 
  -3  11  10        5.43        5.94      1.92 o 
  -2  11  10       80.54       81.04      5.52 o 
  -1  11  10       46.92       49.10      9.12 o 
   0  11  10      335.61      373.95     13.86 o 
   1  11  10      166.59      180.02      8.21 o 
  -2  12  10      100.08       76.48      8.25 o 
  -1  12  10        0.88        0.87      1.22 o 
   0  12  10      101.64       88.54      5.35 o 
  -5   0  11      414.81      459.50     33.47 o 
  -3   0  11     1647.37     1655.25     72.22 o 
   1   0  11     1735.76     1591.25     39.92 o 
   3   0  11       14.46       20.95      6.86 o 
  -5   1  11       36.63       36.28      4.54 o 
  -4   1  11       11.36       11.35      4.37 o 
  -3   1  11      108.67       99.89      6.22 o 
  -2   1  11      264.98      258.18      8.41 o 
  -1   1  11        1.96       11.56      3.80 o 
   0   1  11      262.19      261.07     17.02 o 
   1   1  11      583.99      570.69     13.45 o 
   2   1  11      340.65      293.67     12.56 o 
   3   1  11        0.37        4.52      2.34 o 
   4   1  11        2.47        3.03      3.39 o 
  -5   2  11        9.10        7.38      2.60 o 
  -4   2  11      688.47      711.70     23.13 o 
  -3   2  11        6.17        8.69      2.21 o 
  -2   2  11     2280.31     2134.25     37.54 o 
  -1   2  11      139.59      142.34     11.82 o 
   0   2  11        2.22       -0.04      1.41 o 
   1   2  11      338.29      331.67      9.88 o 
   2   2  11      232.07      227.57     10.86 o 
   3   2  11      164.02      144.56     11.17 o 
   4   2  11        3.60        1.72      2.76 o 
  -5   3  11        2.10        4.74      2.39 o 
  -4   3  11        0.07        0.58      1.82 o 
  -3   3  11     1377.23     1345.66     29.55 o 
  -2   3  11     1104.41     1064.09     25.81 o 
  -1   3  11      203.28      215.10      8.45 o 
   0   3  11      139.52      133.05      7.19 o 
   1   3  11      959.90      931.98     19.89 o 
   2   3  11      113.61      124.45      6.92 o 
   3   3  11      150.10      161.40     11.19 o 
   4   3  11        0.86        0.92      1.48 o 
  -5   4  11      278.07      296.52     14.99 o 
  -4   4  11      153.92      144.70     11.06 o 
  -3   4  11      175.19      210.87     10.37 o 
  -2   4  11      343.56      371.49     16.13 o 
  -1   4  11       95.71       88.49      6.55 o 
   0   4  11      358.94      360.48     12.36 o 
   1   4  11     1948.08     1912.91     32.32 o 
   2   4  11       66.26       65.06      5.70 o 
   3   4  11       10.61       11.20      2.57 o 
   4   4  11        8.48        5.47      1.63 o 
  -5   5  11      167.33      191.37     10.81 o 
  -4   5  11      104.26       99.15      9.75 o 
  -3   5  11       82.19       68.79      7.77 o 
  -2   5  11       67.80       54.22      5.89 o 
  -1   5  11      471.72      467.62     14.22 o 
   0   5  11       46.21       43.33      4.18 o 
   1   5  11      228.70      226.03      9.56 o 
   2   5  11       67.14       70.37      5.85 o 
   3   5  11      136.44      137.39      7.12 o 
  -5   6  11       32.70       28.02      5.62 o 
  -4   6  11      119.67      105.83      7.43 o 
  -3   6  11       17.59       12.38      3.82 o 
  -2   6  11      490.00      464.46     18.56 o 
  -1   6  11        7.39        8.94      3.67 o 
   0   6  11      251.18      218.49     12.41 o 
   1   6  11       27.74       25.30      3.83 o 
   2   6  11        1.86        3.34      2.40 o 
   3   6  11       25.48       18.30      3.02 o 
  -4   7  11      166.66      194.80     12.30 o 
  -3   7  11      164.84      193.43     13.46 o 
  -2   7  11       99.05       96.83      7.69 o 
  -1   7  11       70.56       63.23      8.20 o 
   0   7  11       21.32       23.78      4.15 o 
   1   7  11       81.91       90.82      7.72 o 
   2   7  11      470.43      473.81     22.01 o 
   3   7  11       37.54       38.16      4.72 o 
  -4   8  11       14.29       17.28      2.74 o 
  -3   8  11      953.30     1008.70     43.33 o 
  -2   8  11       32.33       34.91      4.54 o 
  -1   8  11        6.63        3.71      2.48 o 
   0   8  11        6.52        6.78      3.34 o 
   1   8  11      820.53      855.44     33.36 o 
   2   8  11       13.89       17.18      3.97 o 
   3   8  11      284.69      283.72     19.87 o 
  -4   9  11        4.23        4.33      1.61 o 
  -3   9  11      416.96      432.73     21.01 o 
  -2   9  11       55.66       58.91      5.32 o 
  -1   9  11      313.13      290.99     16.41 o 
   0   9  11        8.46        4.45      1.87 o 
   1   9  11       10.52        9.34      1.97 o 
   2   9  11       94.12       92.95      7.61 o 
  -3  10  11      143.35      159.11      9.20 o 
  -2  10  11      240.78      243.78     10.22 o 
  -1  10  11      320.57      310.07     15.89 o 
   0  10  11      945.64      952.72     41.68 o 
   1  10  11        4.29        3.53      1.45 o 
   2  10  11        0.47        0.68      1.50 o 
  -2  11  11       86.02       84.74      4.83 o 
  -1  11  11        5.26        3.11      1.84 o 
   0  11  11       31.38       29.32      3.32 o 
   1  11  11      167.53      190.90     13.34 o 
  -4   0  12      198.18      178.48     18.91 o 
  -2   0  12      414.48      412.07     17.34 o 
   0   0  12     1635.01     1510.89     43.82 o 
   2   0  12        6.18        3.04      4.73 o 
   4   0  12      241.44      264.70     15.55 o 
  -5   1  12      447.70      477.60     18.54 o 
  -4   1  12      300.43      314.50     14.49 o 
  -3   1  12      183.08      174.47      9.30 o 
  -2   1  12      231.68      223.96      8.78 o 
  -1   1  12      725.11      692.74     14.35 o 
   0   1  12      120.02      107.00      5.49 o 
   1   1  12       13.09        9.94      3.28 o 
   2   1  12       39.86       39.39      4.91 o 
   3   1  12      192.52      176.32     11.61 o 
  -5   2  12       13.55       12.65      3.38 o 
  -4   2  12        0.73       -2.05      2.05 o 
  -3   2  12       59.97       48.91      4.84 o 
  -2   2  12      145.25      122.48      7.83 o 
  -1   2  12      150.21      133.03      5.83 o 
   0   2  12      313.70      315.14      9.73 o 
   1   2  12      320.97      305.73     11.21 o 
   2   2  12       28.20       31.67      4.43 o 
   3   2  12      664.94      698.95     25.43 o 
  -5   3  12      595.30      722.10     50.55 o 
  -4   3  12      359.03      340.51     22.05 o 
  -3   3  12      224.52      228.13      9.41 o 
  -2   3  12      165.64      162.97      8.94 o 
  -1   3  12      200.85      195.36      9.06 o 
   0   3  12       78.23       74.85      6.13 o 
   1   3  12       46.76       43.89      3.76 o 
   2   3  12        1.02       -2.54      5.12 o 
   3   3  12       41.02       41.77      5.23 o 
  -5   4  12      140.88      142.25     10.54 o 
  -4   4  12        5.44        4.06      2.39 o 
  -3   4  12       20.17       27.20      4.46 o 
  -2   4  12       45.33       44.43      4.65 o 
  -1   4  12        4.07        3.98      1.84 o 
   0   4  12     2346.22     2288.68     44.96 o 
   1   4  12       73.89       72.37      5.27 o 
   2   4  12      230.82      227.44     10.18 o 
   3   4  12      137.12      129.63      7.15 o 
  -5   5  12      153.09      160.25     13.19 o 
  -4   5  12      142.66      148.16      8.70 o 
  -3   5  12      317.93      327.98     12.58 o 
  -2   5  12       14.32       17.70      3.09 o 
  -1   5  12      651.78      677.52     22.81 o 
   0   5  12      152.19      149.60      8.50 o 
   1   5  12      281.61      278.39     10.45 o 
   2   5  12       10.79       10.36      1.93 o 
   3   5  12      104.10      108.72      5.27 o 
  -4   6  12        0.64        2.27      1.65 o 
  -3   6  12       11.21        9.03      2.03 o 
  -2   6  12      525.10      518.06     19.02 o 
  -1   6  12      558.90      572.95     20.27 o 
   0   6  12       63.18       59.97      7.36 o 
   1   6  12      291.91      310.02     14.26 o 
   2   6  12       12.23       17.33      3.37 o 
   3   6  12      160.56      187.61      9.44 o 
  -4   7  12      572.28      620.90     22.04 o 
  -3   7  12      323.58      298.97     12.86 o 
  -2   7  12       31.86       26.41      4.97 o 
  -1   7  12      567.86      587.58     25.40 o 
   0   7  12      112.87      125.81      7.55 o 
   1   7  12       43.73       41.48      4.11 o 
   2   7  12      222.50      233.30     13.21 o 
  -4   8  12      134.77      140.92     15.22 o 
  -3   8  12      221.89      226.72     10.24 o 
  -2   8  12       68.94       61.14      8.05 o 
  -1   8  12      372.09      347.88     18.13 o 
   0   8  12      440.96      460.60     16.89 o 
   1   8  12        4.35        3.17      2.07 o 
   2   8  12       20.31       19.47      3.36 o 
  -3   9  12       23.84       27.31      3.32 o 
  -2   9  12      465.48      461.74     19.14 o 
  -1   9  12      196.06      202.50     12.63 o 
   0   9  12        0.39       -1.88      1.88 o 
   1   9  12      147.68      183.30     10.58 o 
   2   9  12      335.93      358.87     18.77 o 
  -2  10  12      208.20      238.95     11.48 o 
  -1  10  12       14.91       19.13      2.96 o 
   0  10  12        4.47        8.55      2.08 o 
   1  10  12       10.43       17.01      4.10 o 
  -1  11  12        7.03        7.90      1.43 o 
   0  11  12        4.10        3.84      1.98 o 
  -5   0  13      564.55      617.20     29.58 o 
  -3   0  13      988.16      994.41     51.03 o 
  -1   0  13      738.00      699.48     20.70 o 
   1   0  13        0.29       -0.86      2.70 o 
   3   0  13        6.81        8.31      3.48 o 
  -5   1  13       37.85       30.73      3.09 o 
  -4   1  13        4.61        7.73      3.32 o 
  -3   1  13      412.92      417.46     17.32 o 
  -2   1  13     1797.64     1767.79     28.49 o 
  -1   1  13      420.63      400.54     11.31 o 
   0   1  13       68.34       70.78      5.33 o 
   1   1  13      655.55      639.27     17.41 o 
   2   1  13     1062.43     1067.33     25.11 o 
   3   1  13      122.80      126.43      8.48 o 
  -5   2  13        1.71       -2.12      2.12 o 
  -4   2  13       95.19       93.67      7.02 o 
  -3   2  13      362.24      354.72     15.56 o 
  -2   2  13      322.35      341.82     11.05 o 
  -1   2  13       11.60        9.09      2.33 o 
   0   2  13        7.29        3.60      2.43 o 
   1   2  13      240.38      257.64      9.24 o 
   2   2  13      177.40      197.01     15.01 o 
   3   2  13        1.96        1.89      3.16 o 
  -5   3  13      168.11      193.61      9.58 o 
  -4   3  13        5.28        5.95      3.82 o 
  -3   3  13      250.34      282.52     13.91 o 
  -2   3  13      168.03      152.62      7.78 o 
  -1   3  13      698.86      645.19     19.71 o 
   0   3  13       14.65       12.23      2.74 o 
   1   3  13       71.10       72.55      5.14 o 
   2   3  13      285.50      311.74     16.43 o 
   3   3  13       66.62       71.53      5.76 o 
  -4   4  13       71.66       70.21      7.16 o 
  -3   4  13      622.15      610.69     18.18 o 
  -2   4  13        6.14        7.03      2.14 o 
  -1   4  13       40.20       43.98      5.36 o 
   0   4  13       28.90       19.93      3.38 o 
   1   4  13       57.34       54.23      4.41 o 
   2   4  13        3.93        7.60      3.27 o 
   3   4  13        0.50        0.65      1.65 o 
  -4   5  13       17.36       19.00      2.55 o 
  -3   5  13       53.54       58.38      4.29 o 
  -2   5  13      902.55      938.51     21.09 o 
  -1   5  13      149.53      150.65      9.85 o 
   0   5  13      303.77      303.48     11.90 o 
   1   5  13      100.98      106.40      5.97 o 
   2   5  13      180.40      202.22      8.25 o 
  -4   6  13       17.68       11.55      2.00 o 
  -3   6  13       71.09       72.79      4.48 o 
  -2   6  13       80.26       82.11      5.90 o 
  -1   6  13      201.84      216.41     11.37 o 
   0   6  13      113.70      119.67      7.00 o 
   1   6  13        4.83        4.43      1.89 o 
   2   6  13      305.91      311.33     19.48 o 
  -4   7  13      147.87      185.54     13.82 o 
  -3   7  13       83.95       76.30      5.53 o 
  -2   7  13       97.63       97.34      7.40 o 
  -1   7  13        1.56        3.42      1.64 o 
   0   7  13       72.26       80.97      6.45 o 
   1   7  13      201.55      209.60      9.60 o 
   2   7  13       96.88       98.24      9.57 o 
  -3   8  13      235.25      267.26     12.73 o 
  -2   8  13       41.18       34.27      3.99 o 
  -1   8  13       24.78       23.24      3.08 o 
   0   8  13      217.08      238.97     10.54 o 
   1   8  13      347.13      397.41     15.96 o 
  -3   9  13        0.57        1.85      2.03 o 
  -2   9  13      405.65      417.36     13.21 o 
  -1   9  13      124.34      128.60      6.27 o 
   0   9  13        7.24        5.83      1.53 o 
   1   9  13       97.19      108.50      9.78 o 
  -1  10  13      281.30      315.40     10.23 o 
   0  10  13       74.82       84.20      5.79 o 
  -4   0  14      695.02      687.09     35.34 o 
  -2   0  14      287.95      259.07     13.24 o 
   0   0  14      598.17      570.02     22.55 o 
   2   0  14       33.50       34.67      6.31 o 
  -4   1  14      439.73      475.00     15.89 o 
  -3   1  14        8.24        8.89      2.66 o 
  -2   1  14       21.00       25.01      2.92 o 
  -1   1  14       84.78       82.51      5.77 o 
   0   1  14       46.19       38.48      3.75 o 
   1   1  14      123.89      123.54      7.48 o 
   2   1  14       10.91       10.60     11.16 o 
  -4   2  14       75.16       66.65      5.14 o 
  -3   2  14      196.44      202.30      8.36 o 
  -2   2  14        0.97        1.97      1.51 o 
  -1   2  14       46.55       46.98      5.37 o 
   0   2  14        2.60       -0.24      1.74 o 
   1   2  14     1457.51     1512.34     32.11 o 
   2   2  14       33.98       49.34     18.87 o 
  -4   3  14      171.76      179.60     10.98 o 
  -3   3  14      132.75      127.46      7.15 o 
  -2   3  14       10.21       10.61      2.47 o 
  -1   3  14       48.78       51.78      5.84 o 
   0   3  14      354.20      373.35     15.60 o 
   1   3  14      221.60      222.14     10.96 o 
   2   3  14        3.55        7.72      8.34 o 
  -4   4  14      362.86      364.36     12.35 o 
  -3   4  14       14.35       17.00      3.26 o 
  -2   4  14       34.36       31.50      3.73 o 
  -1   4  14       29.03       30.41      4.40 o 
   0   4  14      273.47      284.12     13.02 o 
   1   4  14      150.24      134.94     10.19 o 
   2   4  14      222.24      248.01     12.22 o 
  -4   5  14      252.81      268.30     11.43 o 
  -3   5  14      253.06      245.36      9.29 o 
  -2   5  14      654.58      624.35     20.24 o 
  -1   5  14      352.70      315.96     13.87 o 
   0   5  14        7.74        3.13      1.63 o 
   1   5  14        0.22       -1.70      2.65 o 
  -3   6  14      318.84      354.85     12.36 o 
  -2   6  14       74.36       69.89      4.87 o 
  -1   6  14        1.63        0.45      1.39 o 
   0   6  14       93.25       85.75      5.28 o 
   1   6  14      477.27      511.85     15.33 o 
  -3   7  14        4.43        5.94      5.51 o 
  -2   7  14      320.36      337.72     12.41 o 
  -1   7  14      303.25      309.89     12.35 o 
   0   7  14       16.24       21.01      2.91 o 
   1   7  14      128.42      126.04      7.46 o 
  -2   8  14        0.69        1.70      1.16 o 
  -1   8  14      141.82      155.75      7.69 o 
   0   8  14      629.96      649.44     24.88 o 
  -1   9  14        2.87        0.74      1.11 o 
  -3   0  15        0.19       -1.86      2.23 o 
  -1   0  15      122.66      125.66     10.82 o 
   1   0  15      156.07      178.70     16.82 o 
  -4   1  15      124.46      139.59      5.94 o 
  -3   1  15       45.39       48.51      4.13 o 
  -2   1  15     1450.45     1433.48     35.40 o 
  -1   1  15     1105.84     1102.85     30.05 o 
   0   1  15      138.48      132.25      6.60 o 
   1   1  15        7.53        9.65     10.73 o 
  -4   2  15       72.67       66.82      5.91 o 
  -3   2  15       41.06       37.35      4.14 o 
  -2   2  15      133.60      124.45      8.11 o 
  -1   2  15        4.62        0.61      1.72 o 
   0   2  15        8.28        6.16      1.56 o 
   1   2  15        1.89       -5.75      5.75 o 
  -4   3  15       82.97       77.98      6.68 o 
  -3   3  15        1.18       -0.07      2.34 o 
  -2   3  15      125.78      134.76      8.57 o 
  -1   3  15      965.07      960.87     26.95 o 
   0   3  15        0.56       -3.74      3.74 o 
   1   3  15      331.41      372.70     16.41 o 
  -3   4  15       26.58       25.62      4.07 o 
  -2   4  15        4.44        4.23      2.53 o 
  -1   4  15       59.40       59.93      5.54 o 
   0   4  15        2.60        7.19      3.22 o 
   1   4  15       46.31       44.09      4.92 o 
  -3   5  15       24.47       21.85      3.42 o 
  -2   5  15      172.36      175.18      8.82 o 
  -1   5  15       23.47       16.46      3.73 o 
   0   5  15      109.31      117.20      8.67 o 
   1   5  15       68.38       73.58      5.82 o 
  -3   6  15       56.37       61.44      6.93 o 
  -2   6  15      395.04      401.92     12.81 o 
  -1   6  15        3.77        4.57      1.56 o 
   0   6  15        0.06       -2.43      2.43 o 
  -2   7  15       60.86       60.21      4.96 o 
  -1   7  15      761.44      779.31     37.99 o 
   0   7  15       17.38       13.37      2.41 o 
  -2   0  16       25.35       20.76      5.94 o 
   0   0  16      179.45      187.20     11.29 o 
  -3   1  16        2.51        3.16      1.74 o 
  -2   1  16       24.28       20.78      3.84 o 
  -1   1  16       29.54       21.68      3.04 o 
   0   1  16        6.42        8.94      5.22 o 
   1   1  16        6.87       21.94      5.90 o 
  -3   2  16      941.58      997.08     41.59 o 
  -2   2  16        7.60        4.50      3.56 o 
  -1   2  16       31.57       35.76      3.92 o 
   0   2  16       82.18       91.83      6.50 o 
   1   2  16      162.32      182.98     14.50 o 
  -3   3  16       68.92       67.60      8.30 o 
  -2   3  16       17.24       20.23      3.78 o 
  -1   3  16      126.04      130.80      9.37 o 
   0   3  16      146.90      157.31      8.21 o 
   1   3  16        9.10       15.84      4.48 o 
  -3   4  16      112.17      119.32      9.87 o 
  -2   4  16      520.26      544.37     19.15 o 
  -1   4  16        0.12        0.26      2.66 o 
   0   4  16      102.52      106.54      7.73 o 
  -2   5  16       13.39       14.39      2.80 o 
  -1   5  16       15.89       19.67      3.21 o 
   0   5  16       96.73       96.38      6.77 o 
  -1   6  16      147.97      144.97     11.25 o 
  -1   0  17       81.14       95.19      9.56 o 
  -2   1  17       68.52       72.45      5.46 o 
  -1   1  17      364.69      372.44     11.53 o 
   0   1  17      367.28      389.14     19.83 o 
  -2   2  17       52.90       51.70      6.77 o 
  -1   2  17      241.17      232.76     10.83 o 
   0   2  17      139.97      150.92     11.42 o 
  -2   3  17      196.69      193.32     12.81 o 
  -1   3  17      566.75      599.73     23.91 o 
                                                 
